# Supplementary material for: Poly[[bis­(μ-3-amino-5-carb­oxy­benzoato-κ2 N:O 1)diaqua­zinc] dihydrate]
Source: Acta Crystallogr Sect E Struct Rep Online. 2012 Jul 18;68(Pt 8):m1088. doi: 10.1107/S1600536812031789 (PMC3414142; doi:10.1107/S1600536812031789)
Supplement: Supplementary file 2 [file e-68-m1088-Isup2.hkl]

# 
# h,k,l, Fc-squared, Fo-squared, sigma(Fo-squared) and status flag 
# 
data_I
_shelx_title '  C2/c' 
_shelx_refln_list_code          4 
_shelx_F_calc_maximum      352.99 
_exptl_crystal_F_000      1024.00 
_reflns_d_resolution_high  0.7697 
 
loop_ 
 _symmetry_equiv_pos_as_xyz 
 'x, y, z' 
 '-x, y, -z+1/2' 
 'x+1/2, y+1/2, z' 
 '-x+1/2, y+1/2, -z+1/2' 
 '-x, -y, -z' 
 'x, -y, z-1/2' 
 '-x+1/2, -y+1/2, -z' 
 'x+1/2, -y+1/2, z-1/2' 
 
_cell_length_a    14.2209 
_cell_length_b    11.2252 
_cell_length_c    12.7139 
_cell_angle_alpha  90.000 
_cell_angle_beta  113.286 
_cell_angle_gamma  90.000 
 
_shelx_F_squared_multiplier     1.000 
 
loop_ 
 _refln_index_h 
 _refln_index_k 
 _refln_index_l 
 _refln_F_squared_calc 
 _refln_F_squared_meas 
 _refln_F_squared_sigma 
 _refln_observed_status 
   2   0   0    18908.35    19857.41    248.31 o 
   4   0   0    96412.99    93827.97   1334.71 o 
   6   0   0     8666.47     7948.70     90.71 o 
   8   0   0    14621.25    15017.47    169.25 o 
  10   0   0     2047.91     1911.42     26.95 o 
  12   0   0      603.43      541.24     25.72 o 
  14   0   0      119.67      141.80     20.41 o 
  16   0   0      141.65      228.86     26.54 o 
   1   1   0     1341.71     1414.06     13.20 o 
   3   1   0     4859.13     4971.36     40.12 o 
   5   1   0       58.82       45.05      2.33 o 
   7   1   0      670.78      706.49      8.34 o 
   9   1   0      183.94      189.45      4.59 o 
  11   1   0      348.85      372.30     14.24 o 
  13   1   0       54.83       63.42     13.15 o 
  15   1   0       22.66       13.83     19.29 o 
   0   2   0    46593.84    43510.32    989.66 o 
   2   2   0    17715.54    17762.27    154.53 o 
   4   2   0     6989.60     6961.43     61.62 o 
   6   2   0     6184.51     6322.91     51.90 o 
   8   2   0     1231.16     1134.06     12.35 o 
  10   2   0     1126.10     1052.45     13.99 o 
  12   2   0     1510.77     1462.85     62.35 o 
  14   2   0      500.14      483.72     19.68 o 
  16   2   0      138.77      180.91     18.21 o 
   1   3   0     1480.25     1545.57     35.65 o 
   3   3   0      102.07       93.22      4.13 o 
   5   3   0       70.58       94.62      3.55 o 
   7   3   0     3021.96     2998.73     29.40 o 
   9   3   0       63.77       97.47      6.76 o 
  11   3   0       20.40       18.04      5.40 o 
  13   3   0        0.63       -6.45      9.13 o 
  15   3   0        2.61        0.53     11.13 o 
   0   4   0     3535.65     3479.79     42.01 o 
   2   4   0     6175.65     5917.27     53.35 o 
   4   4   0     9028.46     9041.28     80.11 o 
   6   4   0     5145.11     5394.59     45.63 o 
   8   4   0     1789.22     1883.52     20.72 o 
  10   4   0     1038.14     1022.50     16.46 o 
  12   4   0     1174.44     1074.65     26.21 o 
  14   4   0      648.93      598.94     28.96 o 
  16   4   0      215.44      277.67     21.16 o 
   1   5   0    12123.98    13529.78    108.11 o 
   3   5   0     7055.30     8225.74     67.35 o 
   5   5   0      690.84      776.00      9.83 o 
   7   5   0       41.63       82.70      4.83 o 
   9   5   0        2.74        3.81      4.27 o 
  11   5   0       59.03       66.07      8.10 o 
  13   5   0       20.02       24.98     10.42 o 
  15   5   0       37.23       39.52     18.52 o 
   0   6   0      539.74      766.99     13.76 o 
   2   6   0     3581.21     3492.91     31.21 o 
   4   6   0     9529.75     9950.02     88.66 o 
   6   6   0     2251.84     2237.64     22.22 o 
   8   6   0     1201.16     1123.02     15.46 o 
  10   6   0     1240.11     1244.74     19.63 o 
  12   6   0     1356.07     1353.97     21.84 o 
  14   6   0      525.56      476.24     28.67 o 
   1   7   0      664.81      719.80      9.85 o 
   3   7   0      230.76      249.48      6.46 o 
   5   7   0      104.72      140.87      6.71 o 
   7   7   0       54.45       68.45      5.22 o 
   9   7   0       24.49       35.71      8.06 o 
  11   7   0      272.33      277.26     14.63 o 
  13   7   0        8.46        3.42     16.52 o 
   0   8   0     2077.46     2012.51     29.58 o 
   2   8   0     3412.78     3333.36     31.39 o 
   4   8   0     1215.29     1151.05     14.26 o 
   6   8   0      800.17      786.04     23.96 o 
   8   8   0     2499.70     2500.21     35.84 o 
  10   8   0     1054.04      979.87     21.06 o 
  12   8   0      295.55      269.59     12.20 o 
  14   8   0      187.76      240.89     27.25 o 
   1   9   0       12.57        7.31      4.16 o 
   3   9   0      151.95      179.56      8.31 o 
   5   9   0       46.72       69.60      6.43 o 
   7   9   0       27.54       39.64      6.48 o 
   9   9   0        9.43        5.07      7.80 o 
  11   9   0       94.03      120.21     11.79 o 
  13   9   0        4.90        1.71     10.96 o 
   0  10   0     8935.21     8130.00     99.25 o 
   2  10   0     1580.55     1496.23     20.49 o 
   4  10   0       11.53       39.69     10.67 o 
   6  10   0     1265.48     1272.56     21.54 o 
   8  10   0     1324.96     1269.02     21.85 o 
  10  10   0      250.16      258.62     13.08 o 
  12  10   0      325.72      325.41     15.56 o 
   1  11   0       62.67       98.05     13.33 o 
   3  11   0       89.86      107.85      8.16 o 
   5  11   0        7.96       11.81      6.36 o 
   7  11   0      510.89      451.01     13.29 o 
   9  11   0        3.92        0.71      8.36 o 
  11  11   0       34.28       26.55     10.20 o 
   0  12   0     1557.47     1480.82     35.99 o 
   2  12   0     1259.82     1216.86     22.61 o 
   4  12   0      581.49      590.07     15.41 o 
   6  12   0      326.63      366.05     15.07 o 
   8  12   0      362.30      360.93     15.34 o 
   1  13   0       13.70       11.82      8.52 o 
   3  13   0       53.11       49.33      9.74 o 
   5  13   0        7.25        8.47     12.77 o 
   7  13   0       56.04       77.57     15.84 o 
   0  14   0     1085.54     1167.82     33.63 o 
   2  14   0      444.62      424.30     14.69 o 
   4  14   0      170.21      167.62     15.78 o 
 -17   1   1      331.71      361.90     32.68 o 
 -15   1   1      209.17      259.84     19.05 o 
 -13   1   1      102.63      142.56     27.25 o 
 -11   1   1     1440.97     1453.89     20.35 o 
  -9   1   1    10956.54    11241.37     90.78 o 
  -7   1   1     2865.54     2707.41     23.88 o 
  -5   1   1     2125.58     2473.98     23.28 o 
  -3   1   1    14643.31    15213.61    132.97 o 
  -1   1   1     8574.61     8498.63     77.36 o 
   1   1   1    14567.58    14746.66    129.16 o 
   3   1   1   124599.97   112939.41   1121.24 o 
   5   1   1    11639.93    11735.25     93.32 o 
   7   1   1      936.84     1225.43     12.70 o 
   9   1   1     3885.75     3642.94     32.50 o 
  11   1   1     2297.62     2164.07     32.46 o 
  13   1   1      148.45      232.66     16.80 o 
  15   1   1      314.77      371.90     19.18 o 
 -16   2   1      168.06      190.72     17.96 o 
 -14   2   1        9.02       11.28     10.39 o 
 -12   2   1       11.10       15.11      7.98 o 
 -10   2   1       42.74       60.52      6.31 o 
  -8   2   1      773.11      813.56      9.53 o 
  -6   2   1     1545.15     1598.99     15.06 o 
  -4   2   1       15.63       26.64      4.01 o 
  -2   2   1      735.00      770.01      7.67 o 
   0   2   1     2842.59     2988.17     29.82 o 
   2   2   1     6530.94     7235.58     57.97 o 
   4   2   1        8.32        9.56      2.23 o 
   6   2   1     1686.57     1752.36     16.69 o 
   8   2   1      849.15      812.00      9.93 o 
  10   2   1        0.57        4.65      4.54 o 
  12   2   1       87.33       90.99     11.72 o 
  14   2   1        0.53        2.83     10.62 o 
  16   2   1       34.97       33.36     14.55 o 
 -17   3   1        4.11       -2.89     12.72 o 
 -15   3   1      948.56      908.30     28.02 o 
 -13   3   1     2021.68     1997.30     73.91 o 
 -11   3   1      917.31      891.60     13.18 o 
  -9   3   1      612.59      530.50     10.01 o 
  -7   3   1     4142.19     4227.14     36.26 o 
  -5   3   1    17576.96    18303.56    144.56 o 
  -3   3   1     9132.94     9087.65     79.34 o 
  -1   3   1       53.44       55.44      5.47 o 
   1   3   1    11632.01    11947.47    103.36 o 
   3   3   1    28187.34    28034.52    223.38 o 
   5   3   1     8305.14     8443.81     68.58 o 
   7   3   1     1660.19     1569.58     15.92 o 
   9   3   1     1024.26     1015.34     13.59 o 
  11   3   1      943.89      935.83     21.86 o 
  13   3   1      669.78      696.69     22.98 o 
  15   3   1      274.21      300.00     20.77 o 
 -16   4   1        2.59       -2.01     17.93 o 
 -14   4   1        0.17        4.89     10.34 o 
 -12   4   1      224.71      221.40     21.88 o 
 -10   4   1       22.76       46.38      4.96 o 
  -8   4   1       13.74       13.87      3.62 o 
  -6   4   1      602.84      637.53      8.26 o 
  -4   4   1     8795.75     9640.40     77.72 o 
  -2   4   1     3531.37     3792.25     32.17 o 
   0   4   1     3873.73     4239.13     35.67 o 
   2   4   1     2001.00     2095.29     59.43 o 
   4   4   1       17.42       10.63      2.87 o 
   6   4   1      849.75      961.81     11.29 o 
   8   4   1        0.02       -1.52      3.59 o 
  10   4   1      165.65      179.90     13.11 o 
  12   4   1       41.88       64.08      8.68 o 
  14   4   1        5.06       15.43     11.71 o 
 -15   5   1      444.23      426.57     27.49 o 
 -13   5   1     1204.22     1191.84     23.54 o 
 -11   5   1     1307.88     1282.22     19.77 o 
  -9   5   1     1324.88     1279.29     16.60 o 
  -7   5   1     5322.04     5306.76     45.64 o 
  -5   5   1    11419.12    11648.51     94.08 o 
  -3   5   1     6096.90     6126.74     51.03 o 
  -1   5   1     1955.30     2015.78     18.98 o 
   1   5   1     1593.37     1385.41     14.12 o 
   3   5   1     6667.74     6635.14     60.54 o 
   5   5   1     6186.17     6141.82    111.05 o 
   7   5   1      554.10      511.19      8.98 o 
   9   5   1      518.77      561.70     11.84 o 
  11   5   1     1605.31     1627.71     27.92 o 
  13   5   1      596.71      563.70     21.13 o 
  15   5   1      189.35      213.83     28.49 o 
 -14   6   1        0.63        2.48     14.51 o 
 -12   6   1      120.29      193.15     11.76 o 
 -10   6   1        3.30        6.33      4.83 o 
  -8   6   1      563.43      586.73     10.43 o 
  -6   6   1        0.01        0.80      3.18 o 
  -4   6   1      144.07      147.00      8.12 o 
  -2   6   1      499.55      555.35      8.51 o 
   0   6   1     4043.63     4612.47     39.85 o 
   2   6   1     2836.24     3220.47     29.25 o 
   4   6   1     5395.87     5970.78     50.90 o 
   6   6   1     1213.72     1395.20     15.78 o 
   8   6   1      879.73      925.62     15.72 o 
  10   6   1       25.73       40.76      7.68 o 
  12   6   1       89.11      103.04     10.39 o 
  14   6   1        1.74       11.56     16.99 o 
 -15   7   1      530.49      463.14     30.08 o 
 -13   7   1      784.91      722.48     18.23 o 
 -11   7   1     1459.80     1408.45     25.90 o 
  -9   7   1     1935.83     1924.92     26.60 o 
  -7   7   1     1493.10     1402.85     51.68 o 
  -5   7   1     4500.92     4231.14     42.24 o 
  -3   7   1     3081.12     3156.08     29.31 o 
  -1   7   1     5012.87     5352.51     46.28 o 
   1   7   1     7175.64     7173.05     60.52 o 
   3   7   1       27.05       64.94      4.74 o 
   5   7   1      288.39      257.12      6.39 o 
   7   7   1     4130.24     3967.39     36.85 o 
   9   7   1     1475.76     1532.25     22.91 o 
  11   7   1      374.28      418.38     11.89 o 
  13   7   1      227.70      247.07     18.08 o 
 -14   8   1        0.75        0.59     15.57 o 
 -12   8   1      178.58      220.40     16.93 o 
 -10   8   1        0.05      -10.13      6.90 o 
  -8   8   1        0.45        8.36      3.79 o 
  -6   8   1       45.39       61.90      5.87 o 
  -4   8   1       25.34       37.47      5.13 o 
  -2   8   1      510.35      485.87      8.43 o 
   0   8   1        3.43       17.90      3.84 o 
   2   8   1      949.35     1056.34     13.35 o 
   4   8   1      246.67      253.15      7.12 o 
   6   8   1      597.28      581.67     10.04 o 
   8   8   1      158.61      178.29      9.52 o 
  10   8   1      136.06      175.27     11.94 o 
  12   8   1        3.55       -5.24     10.28 o 
 -13   9   1        9.35        7.61      8.95 o 
 -11   9   1      848.38      815.77     20.00 o 
  -9   9   1     3031.40     2988.66     41.26 o 
  -7   9   1      823.98      797.98     15.92 o 
  -5   9   1      580.14      593.86     11.59 o 
  -3   9   1     2436.54     2349.76     65.63 o 
  -1   9   1     2483.61     2307.52     23.90 o 
   1   9   1     1765.31     1744.98     19.49 o 
   3   9   1     2048.10     2099.12     22.53 o 
   5   9   1     1832.29     1778.74     22.02 o 
   7   9   1      692.20      640.12     14.11 o 
   9   9   1      435.90      421.67     14.09 o 
  11   9   1      316.13      327.90     13.66 o 
 -12  10   1       17.11        4.33      9.23 o 
 -10  10   1        1.98      -10.89      7.92 o 
  -8  10   1       27.65       26.19      7.71 o 
  -6  10   1       60.47       80.30      8.52 o 
  -4  10   1      234.07      268.37     23.39 o 
  -2  10   1        2.33       -3.18      5.11 o 
   0  10   1        2.30        2.25      5.18 o 
   2  10   1      240.88      210.70     17.12 o 
   4  10   1       33.26       38.94      6.70 o 
   6  10   1       55.07       59.78      7.88 o 
   8  10   1       25.61       28.91     11.63 o 
  10  10   1        6.62        3.92      8.78 o 
 -11  11   1      220.83      282.97     16.64 o 
  -9  11   1      382.55      356.82     14.38 o 
  -7  11   1      595.75      572.94     14.80 o 
  -5  11   1     1377.60     1369.06     34.80 o 
  -3  11   1      918.50      949.18     21.44 o 
  -1  11   1      151.04      240.14     11.55 o 
   1  11   1     1331.71     1199.03     25.34 o 
   3  11   1     4441.07     4021.15     49.97 o 
   5  11   1     1292.91     1355.84     23.35 o 
   7  11   1       10.60       12.62      8.53 o 
   9  11   1      197.95      270.20     15.14 o 
 -10  12   1        1.61        2.64      9.83 o 
  -8  12   1        0.07        3.88      7.92 o 
  -6  12   1        3.58       -4.68      7.67 o 
  -4  12   1      171.74      166.06     12.74 o 
  -2  12   1        4.43       -2.62      7.09 o 
   0  12   1       72.39       59.07      9.27 o 
   2  12   1      143.41      246.36     12.90 o 
   4  12   1        0.40       -0.77      7.65 o 
   6  12   1       15.57       40.22     10.90 o 
   8  12   1        0.84       -0.35     11.41 o 
  -7  13   1      263.12      367.52     19.86 o 
  -5  13   1      351.72      343.89     29.55 o 
  -3  13   1      343.72      346.24     13.04 o 
  -1  13   1      521.06      490.89     14.81 o 
   1  13   1     1090.13     1038.59     21.46 o 
   3  13   1      929.76      879.64     19.59 o 
   5  13   1      341.63      335.00     37.81 o 
   7  13   1      225.19      290.69     21.57 o 
  -4  14   1       24.57       17.67     12.14 o 
  -2  14   1       15.00       12.29      9.83 o 
   0  14   1        6.07        4.77      9.30 o 
   2  14   1        0.76       -8.64      8.81 o 
   4  14   1        7.38       -4.83     10.93 o 
 -16   0   2      415.46      302.71     23.48 o 
 -14   0   2      254.24      240.65     19.35 o 
 -12   0   2     1370.00     1248.97     26.64 o 
 -10   0   2     5914.72     5866.65     87.29 o 
  -8   0   2     1689.98     1706.72     22.95 o 
  -6   0   2     1111.58      934.25     13.39 o 
  -4   0   2     8832.44     9496.57    131.78 o 
  -2   0   2     7108.08     6719.32     75.80 o 
   0   0   2    12684.05    12387.08    248.79 o 
   2   0   2       36.81       52.60      5.84 o 
   4   0   2     1659.88     1674.25     21.48 o 
   6   0   2    62637.84    63276.07    707.23 o 
   8   0   2    13943.08    13598.85    189.23 o 
  10   0   2     2345.48     2338.48     41.00 o 
  12   0   2       15.64       25.25     14.27 o 
  14   0   2     2211.16     1853.27     58.51 o 
 -17   1   2       64.73      105.75     21.65 o 
 -15   1   2        7.81       13.02      9.97 o 
 -13   1   2      236.38      232.12      8.51 o 
 -11   1   2       60.57       84.14      6.63 o 
  -9   1   2        4.48        2.28      2.94 o 
  -7   1   2       22.69       42.11      3.06 o 
  -5   1   2     1111.52     1214.18     13.31 o 
  -3   1   2     2240.32     2396.67     22.17 o 
  -1   1   2     5291.91     5068.50    175.63 o 
   1   1   2     7052.64     7563.70     65.82 o 
   3   1   2    17142.98    17681.18    151.96 o 
   5   1   2     7046.69     7662.81     62.13 o 
   7   1   2     4387.07     4405.16     37.73 o 
   9   1   2     2045.50     1986.87     25.15 o 
  11   1   2      470.02      460.53     23.44 o 
  13   1   2      407.93      321.93     16.50 o 
  15   1   2       55.50       58.40     14.19 o 
 -16   2   2      140.34      205.53     31.32 o 
 -14   2   2      355.16      334.47     15.85 o 
 -12   2   2     2126.66     2026.13     26.64 o 
 -10   2   2     2432.91     2272.58     27.23 o 
  -8   2   2     2526.25     2575.28     26.07 o 
  -6   2   2    14117.14    14784.96    128.55 o 
  -4   2   2     2860.95     3007.06     28.03 o 
  -2   2   2      826.94     1057.42     11.04 o 
   0   2   2    22846.38    22783.03    182.18 o 
   2   2   2    15422.76    16533.09    130.39 o 
   4   2   2     6317.39     6181.23     50.61 o 
   6   2   2    15038.40    15047.67    119.83 o 
   8   2   2     3119.55     3129.18     31.57 o 
  10   2   2      206.31      227.72     27.91 o 
  12   2   2      850.00      804.49     24.36 o 
  14   2   2      370.62      348.04     30.14 o 
 -17   3   2       51.07       42.82     19.23 o 
 -15   3   2       43.69       27.32     11.75 o 
 -13   3   2      134.09      207.14     13.97 o 
 -11   3   2       23.50       25.79      4.50 o 
  -9   3   2     1788.44     1792.18     20.19 o 
  -7   3   2      437.92      454.65      6.34 o 
  -5   3   2    10578.71    10883.81     87.01 o 
  -3   3   2       19.19       55.71      3.76 o 
  -1   3   2     1104.70     1058.21     11.29 o 
   1   3   2     5660.26     5631.45     46.02 o 
   3   3   2      959.73     1029.06     10.72 o 
   5   3   2       44.75       84.75      3.74 o 
   7   3   2       44.83       87.40      5.67 o 
   9   3   2      206.28      177.88     16.11 o 
  11   3   2        0.03       -9.07      6.05 o 
  13   3   2        0.84        7.94     10.84 o 
  15   3   2       14.82       21.91     17.58 o 
 -16   4   2       81.03       99.21     21.00 o 
 -14   4   2      293.24      314.83     15.05 o 
 -12   4   2     1530.40     1608.65     23.08 o 
 -10   4   2     2893.66     2812.59     29.79 o 
  -8   4   2     3060.80     2890.83     29.54 o 
  -6   4   2     5524.01     5559.42     46.61 o 
  -4   4   2    17454.31    17445.76    150.46 o 
  -2   4   2     9812.14    10370.18     90.70 o 
   0   4   2      638.08      585.64      7.17 o 
   2   4   2     5713.29     5265.83     43.98 o 
   4   4   2    10235.56    10002.06    183.18 o 
   6   4   2     4377.23     4565.72     39.66 o 
   8   4   2     1291.88     1256.93     16.12 o 
  10   4   2      253.95      279.96     10.89 o 
  12   4   2      368.09      394.05     13.38 o 
  14   4   2      521.85      430.65     20.17 o 
 -15   5   2       12.00       11.68     15.81 o 
 -13   5   2       27.08        9.80      9.65 o 
 -11   5   2       19.02       30.77      5.23 o 
  -9   5   2      731.21      655.45     10.88 o 
  -7   5   2      270.71      276.13      5.63 o 
  -5   5   2      219.59      250.56      5.06 o 
  -3   5   2      526.15      562.43      7.36 o 
  -1   5   2     1636.26     1472.54     14.70 o 
   1   5   2      906.58      948.24     11.70 o 
   3   5   2        0.24        6.68      2.67 o 
   5   5   2     5006.34     5098.28     44.08 o 
   7   5   2      130.01      177.80      6.01 o 
   9   5   2     1912.59     1844.40     36.86 o 
  11   5   2        7.36       17.07      7.62 o 
  13   5   2      113.74      133.86     15.89 o 
 -16   6   2        6.70       14.63     16.87 o 
 -14   6   2      129.59      198.89     38.16 o 
 -12   6   2     1337.46     1293.09     24.15 o 
 -10   6   2     2325.49     2213.89     29.19 o 
  -8   6   2     4616.50     4456.10     50.02 o 
  -6   6   2     4229.49     4198.48     37.18 o 
  -4   6   2     3912.14     3935.99     34.73 o 
  -2   6   2     9932.68     9945.59     88.82 o 
   0   6   2     7544.10     7373.44     61.30 o 
   2   6   2     5107.88     5211.47     48.88 o 
   4   6   2     1839.64     1807.51     20.53 o 
   6   6   2       64.91       91.33      5.27 o 
   8   6   2      992.54     1080.82     15.51 o 
  10   6   2     1749.39     1644.99     28.44 o 
  12   6   2      375.84      372.11     13.79 o 
  14   6   2       38.38       40.78     13.81 o 
 -15   7   2       30.11       30.55     18.99 o 
 -13   7   2        0.53        0.00      7.96 o 
 -11   7   2       61.05       87.98      8.24 o 
  -9   7   2      296.18      332.77     10.02 o 
  -7   7   2      444.03      454.41     10.90 o 
  -5   7   2     3221.99     3416.82     35.31 o 
  -3   7   2     1315.54     1309.99     14.66 o 
  -1   7   2     3643.16     3894.57     34.96 o 
   1   7   2       34.02       59.89      5.19 o 
   3   7   2      556.36      548.60      8.81 o 
   5   7   2      111.03      187.81      6.83 o 
   7   7   2       56.22       91.40      8.05 o 
   9   7   2       97.23      142.59      8.88 o 
  11   7   2       21.72       19.06      8.49 o 
  13   7   2        0.02       -7.90     10.47 o 
 -14   8   2       62.79       83.95     16.22 o 
 -12   8   2     1813.49     1765.36     48.30 o 
 -10   8   2     2254.84     2149.25     34.61 o 
  -8   8   2     1697.93     1608.99     23.97 o 
  -6   8   2     2805.55     2667.71     29.72 o 
  -4   8   2     1130.98     1149.08     16.85 o 
  -2   8   2     5600.90     5454.30     53.29 o 
   0   8   2     6751.83     6830.01     58.55 o 
   2   8   2      472.34      505.20      8.76 o 
   4   8   2      987.75      927.31     12.69 o 
   6   8   2     1653.88     1669.06     19.32 o 
   8   8   2      750.78      745.12     15.07 o 
  10   8   2      405.90      331.70     28.72 o 
  12   8   2      199.52      238.53     18.19 o 
 -13   9   2      502.58      445.19     15.85 o 
 -11   9   2       34.18       23.56      8.96 o 
  -9   9   2       26.60       33.00      7.46 o 
  -7   9   2       11.30       19.67      6.55 o 
  -5   9   2       64.31       82.56      6.72 o 
  -3   9   2      927.18      966.11     17.02 o 
  -1   9   2       48.62       78.08      6.41 o 
   1   9   2      718.95      754.81     11.36 o 
   3   9   2       70.07       69.48      5.94 o 
   5   9   2      749.59      682.09     12.33 o 
   7   9   2        0.27        0.94      6.09 o 
   9   9   2       86.49      107.85     10.62 o 
  11   9   2        7.86       -1.68     12.03 o 
 -12  10   2      208.46      238.73     15.05 o 
 -10  10   2       95.91      144.88     10.68 o 
  -8  10   2      978.93     1010.18     19.19 o 
  -6  10   2     2562.05     2577.65     34.77 o 
  -4  10   2     1606.40     1559.30     21.25 o 
  -2  10   2     1123.24     1026.89     16.31 o 
   0  10   2      660.86      663.89     12.65 o 
   2  10   2      611.95      668.36     12.71 o 
   4  10   2     1788.24     1727.50     22.23 o 
   6  10   2     2614.67     2580.08     38.31 o 
   8  10   2      638.72      648.47     17.77 o 
  10  10   2        6.48        0.37      8.91 o 
 -11  11   2        4.36       -4.97      9.00 o 
  -9  11   2       21.92       18.67      8.43 o 
  -7  11   2        8.85        8.86      7.28 o 
  -5  11   2       25.90       33.09      8.68 o 
  -3  11   2      104.35      128.69     10.35 o 
  -1  11   2      281.59      276.89     19.25 o 
   1  11   2      385.76      360.94      9.97 o 
   3  11   2      173.76      183.13     11.65 o 
   5  11   2       12.42        7.63      5.39 o 
   7  11   2       58.08       60.54     13.40 o 
   9  11   2        8.10       -3.83      9.08 o 
 -10  12   2      137.35      215.98     18.79 o 
  -8  12   2      322.66      305.64     12.09 o 
  -6  12   2      838.06      786.88     19.24 o 
  -4  12   2      375.90      390.08     13.26 o 
  -2  12   2      303.65      311.86     10.08 o 
   0  12   2      872.53      866.43     18.62 o 
   2  12   2      686.76      665.21     16.22 o 
   4  12   2      827.37      765.07     17.70 o 
   6  12   2      991.89      882.92     27.93 o 
   8  12   2      256.79      309.46     21.83 o 
  -7  13   2       58.33       68.28     10.85 o 
  -5  13   2      120.79      129.81     13.97 o 
  -3  13   2      108.44      155.72     12.12 o 
  -1  13   2      185.78      218.56     13.26 o 
   1  13   2       42.16       39.24      9.73 o 
   3  13   2       56.63       49.14     10.26 o 
   5  13   2        5.38        1.56     16.22 o 
  -4  14   2      359.41      368.43     27.56 o 
  -2  14   2      279.18      357.08     20.14 o 
   0  14   2      296.71      353.03     21.46 o 
   2  14   2      430.09      399.75     14.44 o 
 -17   1   3      203.56      323.55     21.27 o 
 -15   1   3      336.15      324.90     26.31 o 
 -13   1   3     1795.43     1618.24     23.20 o 
 -11   1   3     3839.99     3818.74     43.11 o 
  -9   1   3     3114.03     3097.50     34.28 o 
  -7   1   3     3064.01     2755.22     26.86 o 
  -5   1   3     3622.53     3796.71     34.85 o 
  -3   1   3    21843.92    21315.06    168.93 o 
  -1   1   3     9525.33     9293.46    234.13 o 
   1   1   3     2905.75     3165.03     26.48 o 
   3   1   3     4967.46     4844.59     44.01 o 
   5   1   3    11410.17    11294.95     99.26 o 
   7   1   3     2677.35     2618.57     30.68 o 
   9   1   3     6577.06     6404.26     67.79 o 
  11   1   3     2114.72     2004.93     32.20 o 
  13   1   3       81.61       80.84     13.92 o 
  15   1   3       22.72       24.45     13.72 o 
 -16   2   3        0.02       -5.68     10.38 o 
 -14   2   3      910.08      926.59     16.94 o 
 -12   2   3       97.84      131.17     14.53 o 
 -10   2   3     4318.22     4568.50     43.98 o 
  -8   2   3        2.31        0.89      3.01 o 
  -6   2   3      347.53      382.70      6.27 o 
  -4   2   3      457.06      470.54      5.48 o 
  -2   2   3       39.16      112.17      4.12 o 
   0   2   3      121.96      108.63      2.61 o 
   2   2   3     2118.57     1958.04     17.58 o 
   4   2   3      261.34      258.87      5.40 o 
   6   2   3       45.06       43.99      3.96 o 
   8   2   3      335.41      382.43      9.20 o 
  10   2   3        5.72        7.87      5.30 o 
  12   2   3      183.96      191.90     16.28 o 
  14   2   3        2.70      -13.60     10.55 o 
 -17   3   3      629.43      638.56     34.56 o 
 -15   3   3     1785.03     1709.42     37.31 o 
 -13   3   3      246.88      249.70      8.72 o 
 -11   3   3       25.26       58.32      5.27 o 
  -9   3   3     5499.11     5746.19     53.80 o 
  -7   3   3    23713.45    24302.72    209.88 o 
  -5   3   3     5004.95     4826.18     40.10 o 
  -3   3   3     1149.90      981.92     11.15 o 
  -1   3   3     6785.80     7180.63     63.29 o 
   1   3   3     3689.76     3780.28     34.97 o 
   3   3   3    10646.10    10492.45     84.32 o 
   5   3   3     7667.46     7420.52     61.26 o 
   7   3   3     1307.84     1209.28     15.32 o 
   9   3   3     1608.38     1639.24     22.77 o 
  11   3   3     1035.56     1008.20     26.23 o 
  13   3   3      127.36      179.15     31.97 o 
 -16   4   3       20.25       18.64     16.16 o 
 -14   4   3       26.26        6.01     12.56 o 
 -12   4   3        1.12        1.79      5.14 o 
 -10   4   3      550.45      538.40      9.64 o 
  -8   4   3        1.61        3.31      3.35 o 
  -6   4   3     1402.60     1421.58     14.23 o 
  -4   4   3     1692.82     1695.46     15.96 o 
  -2   4   3     5904.70     6205.73     50.99 o 
   0   4   3      464.18      445.65      6.20 o 
   2   4   3      576.26      578.59      7.64 o 
   4   4   3      927.71      964.63     11.20 o 
   6   4   3      436.97      469.35      8.76 o 
   8   4   3       62.63       82.19      5.87 o 
  10   4   3       30.12       32.28      7.89 o 
  12   4   3      121.19      135.65     11.38 o 
  14   4   3        0.03        3.21     12.05 o 
 -15   5   3      508.93      553.32     20.43 o 
 -13   5   3      228.78      245.60     10.40 o 
 -11   5   3      665.70      660.37     13.03 o 
  -9   5   3     2807.43     2747.81     33.17 o 
  -7   5   3     6994.11     6890.55     63.50 o 
  -5   5   3    12317.44    12021.34    117.23 o 
  -3   5   3     1687.31     1507.53     14.93 o 
  -1   5   3     5502.76     5630.83     47.12 o 
   1   5   3    30277.78    30087.96    236.80 o 
   3   5   3     3162.54     3163.00     28.75 o 
   5   5   3       24.75       35.96      4.26 o 
   7   5   3     2377.13     2272.31     28.58 o 
   9   5   3     1921.03     1900.13     42.16 o 
  11   5   3      411.82      398.10     13.55 o 
  13   5   3       37.16       46.48      9.78 o 
 -16   6   3        0.01       27.01     18.05 o 
 -14   6   3       44.05       38.35     12.03 o 
 -12   6   3        4.65        8.92      6.01 o 
 -10   6   3        0.74        7.29      5.37 o 
  -8   6   3      201.56      199.55      7.52 o 
  -6   6   3      588.78      552.31      9.75 o 
  -4   6   3     1639.67     1623.31     18.95 o 
  -2   6   3       17.26       27.91      3.01 o 
   0   6   3     3359.01     3276.09     29.68 o 
   2   6   3      510.95      510.14      8.11 o 
   4   6   3      193.73      184.75      5.35 o 
   6   6   3        4.30       13.03      4.51 o 
   8   6   3      670.49      677.08     15.16 o 
  10   6   3      212.21      268.41     13.83 o 
  12   6   3      636.21      583.11     17.15 o 
 -15   7   3     1019.58     1067.06     30.49 o 
 -13   7   3      141.43      151.53     19.29 o 
 -11   7   3       61.04       86.07      8.18 o 
  -9   7   3     8057.30     7783.71     83.15 o 
  -7   7   3     6468.77     6219.55     67.46 o 
  -5   7   3      427.52      445.75      8.92 o 
  -3   7   3     6083.84     6009.90     57.30 o 
  -1   7   3    10157.11     9917.94     81.67 o 
   1   7   3     4646.50     4454.03     51.19 o 
   3   7   3     2118.82     2057.21     21.26 o 
   5   7   3     1223.95     1297.46     20.60 o 
   7   7   3     1260.26     1243.99     17.45 o 
   9   7   3      418.20      379.54     13.03 o 
  11   7   3      140.10      180.89     14.28 o 
  13   7   3      181.28      242.95     15.38 o 
 -14   8   3      884.67      861.81     26.73 o 
 -12   8   3        2.37       -2.94      5.92 o 
 -10   8   3     2285.40     2271.88     31.37 o 
  -8   8   3      574.99      542.43     12.77 o 
  -6   8   3      428.63      416.12     10.93 o 
  -4   8   3      777.37      760.01     12.62 o 
  -2   8   3      193.00      216.05      6.96 o 
   0   8   3       90.32      103.21      6.54 o 
   2   8   3      109.66      164.28      6.28 o 
   4   8   3       26.04       20.80      4.44 o 
   6   8   3      152.34      202.71      8.57 o 
   8   8   3       30.68       37.47     10.53 o 
  10   8   3        0.04        2.13      7.95 o 
  12   8   3        0.25        9.30     11.91 o 
 -13   9   3      162.42      217.65     15.21 o 
 -11   9   3      405.64      357.37     12.12 o 
  -9   9   3     1341.47     1258.38     31.33 o 
  -7   9   3      293.53      307.98     11.79 o 
  -5   9   3     2593.32     2526.97     29.30 o 
  -3   9   3     9216.87     8777.70     93.92 o 
  -1   9   3     1110.18     1121.27     16.49 o 
   1   9   3      157.38      227.80      9.17 o 
   3   9   3     2045.64     1988.44     21.86 o 
   5   9   3     1701.04     1727.07     22.15 o 
   7   9   3      720.32      680.99     17.36 o 
   9   9   3      304.53      313.10     12.96 o 
  11   9   3      177.83      275.72     19.59 o 
 -12  10   3        2.63       21.78     13.11 o 
 -10  10   3      393.15      312.34     11.63 o 
  -8  10   3       55.26       53.90      8.14 o 
  -6  10   3       41.18       75.28      8.54 o 
  -4  10   3        1.64        3.64      5.47 o 
  -2  10   3      433.86      442.31     10.60 o 
   0  10   3       24.58       28.40      6.09 o 
   2  10   3       35.28       46.81      9.92 o 
   4  10   3        0.11        1.59     11.33 o 
   6  10   3      132.24      125.43      9.55 o 
   8  10   3      116.33      157.43     24.23 o 
  10  10   3       33.99       40.49     12.43 o 
 -11  11   3      152.35      191.11     13.28 o 
  -9  11   3      427.55      454.11     13.82 o 
  -7  11   3      564.45      586.76     14.99 o 
  -5  11   3     1342.77     1334.12     22.97 o 
  -3  11   3     1589.92     1529.71     21.90 o 
  -1  11   3      251.02      281.56     13.63 o 
   1  11   3      361.45      342.24     12.03 o 
   3  11   3     1313.03     1317.75     22.14 o 
   5  11   3      615.26      675.51     18.56 o 
   7  11   3      280.87      337.19     20.96 o 
   9  11   3      550.40      471.53     20.89 o 
 -10  12   3       87.76       79.00     11.16 o 
  -8  12   3        5.45       -0.47      8.45 o 
  -6  12   3        4.31       -5.42      7.57 o 
  -4  12   3       15.09       29.46      8.33 o 
  -2  12   3        2.62        3.81      6.54 o 
   0  12   3        1.43       -0.47      6.19 o 
   2  12   3      149.61      167.07     12.05 o 
   4  12   3       70.83       88.10     11.89 o 
   6  12   3       94.10       99.14     15.83 o 
  -7  13   3      404.92      361.46     13.26 o 
  -5  13   3      297.73      350.57     16.31 o 
  -3  13   3      271.41      339.49     25.98 o 
  -1  13   3      498.72      512.46     15.38 o 
   1  13   3      296.03      331.92     13.16 o 
   3  13   3      349.93      341.12     15.11 o 
   5  13   3      353.30      329.74     22.00 o 
  -4  14   3        2.62        3.45     10.49 o 
  -2  14   3        2.43       -1.00      8.99 o 
   0  14   3        0.36       -9.82      8.84 o 
   2  14   3        3.53        4.90      8.88 o 
 -18   0   4      241.91      316.39     30.67 o 
 -16   0   4      145.82      205.38     23.48 o 
 -14   0   4     1378.01     1281.91     28.77 o 
 -12   0   4     4984.81     4818.72     75.32 o 
 -10   0   4     3855.98     3708.78     58.34 o 
  -8   0   4     2636.40     2400.62     36.90 o 
  -6   0   4     5552.59     5247.31     60.99 o 
  -4   0   4    14634.95    14998.04    166.91 o 
   0   0   4     4757.20     4485.24     51.98 o 
   2   0   4      516.21      403.58      7.17 o 
   4   0   4      491.99      535.50     13.55 o 
   6   0   4     4133.75     4035.19     62.46 o 
   8   0   4     1691.71     1482.53     29.64 o 
  10   0   4      451.33      414.39     15.42 o 
  12   0   4     2822.91     2587.39     72.67 o 
  14   0   4      833.90      750.75     37.16 o 
 -17   1   4       15.27        1.24     11.30 o 
 -15   1   4        4.92       -4.50      6.07 o 
 -13   1   4       59.83       63.33      9.40 o 
 -11   1   4      614.12      625.25     11.94 o 
  -9   1   4        0.30        0.41      2.74 o 
  -7   1   4     3185.76     3369.72     32.16 o 
  -5   1   4       10.58       -2.29      1.53 o 
  -3   1   4     2200.65     2498.07     23.36 o 
  -1   1   4     1282.02     1266.77     11.72 o 
   1   1   4    12983.80    13613.36    118.04 o 
   3   1   4      359.41      388.53      6.27 o 
   5   1   4     3350.99     3520.84     34.05 o 
   7   1   4      184.01      202.16     10.64 o 
   9   1   4      773.99      757.24     14.13 o 
  11   1   4      647.80      552.94     15.23 o 
  13   1   4      106.93      108.16     15.95 o 
 -18   2   4      273.25      409.82     33.97 o 
 -16   2   4      568.46      526.83     19.41 o 
 -14   2   4     1415.67     1369.52     21.42 o 
 -12   2   4     2481.86     2408.82     30.34 o 
 -10   2   4     2617.19     2498.07     26.32 o 
  -8   2   4     1234.79     1193.98     14.21 o 
  -6   2   4     7386.81     7652.02     68.29 o 
  -4   2   4    41202.30    40362.66    614.29 o 
  -2   2   4     3663.62     3660.96     33.30 o 
   0   2   4      153.51      208.88      3.86 o 
   2   2   4    10489.38    10280.84     82.42 o 
   4   2   4     1583.17     1441.48     16.24 o 
   6   2   4     1452.51     1339.77     18.63 o 
   8   2   4     4750.46     4584.64     50.89 o 
  10   2   4      907.61      894.10     16.11 o 
  12   2   4      290.89      294.69     12.51 o 
  14   2   4      298.53      387.68     23.86 o 
 -17   3   4       28.06       34.45     17.11 o 
 -15   3   4        0.00       -0.76      7.29 o 
 -13   3   4      173.79      224.29      9.79 o 
 -11   3   4      415.14      402.68      9.56 o 
  -9   3   4      342.73      332.80      7.05 o 
  -7   3   4     6359.70     7019.74     63.74 o 
  -5   3   4     2191.45     2378.57     21.09 o 
  -3   3   4       55.95       27.49      2.91 o 
  -1   3   4      855.14      884.03      9.38 o 
   1   3   4     2534.18     2592.84     23.04 o 
   3   3   4      628.35      618.33      7.79 o 
   5   3   4      309.08      312.68      6.83 o 
   7   3   4       87.14      121.67      7.16 o 
   9   3   4      203.64      217.80     12.42 o 
  11   3   4       38.75       52.00     14.59 o 
  13   3   4       12.98       15.46     12.15 o 
 -16   4   4      449.54      430.27     21.29 o 
 -14   4   4     1155.22     1066.76     28.87 o 
 -12   4   4      958.35      956.21     19.34 o 
 -10   4   4      400.24      366.24      9.15 o 
  -8   4   4     3437.55     3402.57     33.82 o 
  -6   4   4    11996.78    12262.25     98.28 o 
  -4   4   4     7942.84     7841.28     70.66 o 
  -2   4   4     4798.76     4594.67     38.68 o 
   0   4   4     5987.81     5839.98     53.02 o 
   2   4   4     6982.95     7462.25     67.22 o 
   4   4   4     7246.40     7026.32     58.70 o 
   6   4   4     2174.71     2004.69     22.69 o 
   8   4   4      380.22      403.53     16.45 o 
  10   4   4      595.73      552.65     15.36 o 
  12   4   4      808.96      752.94     19.36 o 
  14   4   4      228.07      248.96     20.31 o 
 -17   5   4        0.11       -1.53     16.87 o 
 -15   5   4       19.88       18.70     10.26 o 
 -13   5   4        9.11       18.93      7.14 o 
 -11   5   4       36.10       50.03      6.41 o 
  -9   5   4      180.57      201.48     11.80 o 
  -7   5   4     1088.41     1064.30     18.59 o 
  -5   5   4      125.17      142.32      6.61 o 
  -3   5   4       28.84       41.51      3.72 o 
  -1   5   4      502.67      549.91      8.10 o 
   1   5   4       50.66       53.16      3.54 o 
   3   5   4      124.06      146.09      5.34 o 
   5   5   4      125.01      159.83      8.26 o 
   7   5   4      332.19      300.07      9.05 o 
   9   5   4        0.14        6.46      7.82 o 
  11   5   4       32.66       32.57      9.32 o 
  13   5   4        7.98        0.41      9.27 o 
 -16   6   4      323.58      339.66     57.33 o 
 -14   6   4      250.51      276.25     19.71 o 
 -12   6   4      838.46      941.70     20.50 o 
 -10   6   4      679.74      650.14     13.28 o 
  -8   6   4     1160.40     1057.61     17.04 o 
  -6   6   4     5694.16     5429.24     51.97 o 
  -4   6   4     3425.95     3301.18     33.53 o 
  -2   6   4     6764.04     6904.30     63.22 o 
   0   6   4    14426.29    14294.36    115.07 o 
   2   6   4     3737.98     3618.68     32.92 o 
   4   6   4     1449.05     1394.41     17.62 o 
   6   6   4     1847.30     1929.15     37.94 o 
   8   6   4     1523.22     1428.73     21.96 o 
  10   6   4      662.05      616.64     16.91 o 
  12   6   4       29.08       50.22     10.44 o 
 -15   7   4       48.24       35.57     12.81 o 
 -13   7   4       14.48       28.76     12.50 o 
 -11   7   4        7.77        5.77      6.10 o 
  -9   7   4       11.68       11.48      9.30 o 
  -7   7   4      144.56      181.37      8.88 o 
  -5   7   4      121.59      135.54      6.62 o 
  -3   7   4       22.07       16.02      4.86 o 
  -1   7   4       10.07       21.69      4.37 o 
   1   7   4      417.94      446.87      7.84 o 
   3   7   4      632.99      682.66     10.37 o 
   5   7   4      741.74      796.08     14.62 o 
   7   7   4      261.43      276.71      8.31 o 
   9   7   4      306.89      317.29     12.47 o 
  11   7   4       34.02       33.69     10.14 o 
 -14   8   4      471.28      466.50     19.74 o 
 -12   8   4     3084.53     3023.26     49.45 o 
 -10   8   4       75.15       91.71      8.92 o 
  -8   8   4      850.23      831.09     16.10 o 
  -6   8   4     5560.29     5322.65     59.71 o 
  -4   8   4    11530.41    11149.84    102.16 o 
  -2   8   4     1689.98     1624.75     20.48 o 
   0   8   4     2719.90     2583.54     28.87 o 
   2   8   4     2957.83     2881.87     31.67 o 
   4   8   4     1148.51     1067.75     15.77 o 
   6   8   4     1185.44     1191.88     19.77 o 
   8   8   4      735.05      868.48     19.99 o 
  10   8   4      256.68      302.81     14.73 o 
 -13   9   4        2.18        5.41      8.08 o 
 -11   9   4     1635.53     1553.08     25.23 o 
  -9   9   4       17.17       37.72      7.57 o 
  -7   9   4     5280.19     5014.59     58.07 o 
  -5   9   4      130.40      145.32      7.90 o 
  -3   9   4     1274.93     1204.84     19.75 o 
  -1   9   4       51.60       59.41      6.60 o 
   1   9   4        2.38        2.41      2.99 o 
   3   9   4       39.41       58.96      6.80 o 
   5   9   4        4.21        8.66      5.38 o 
   7   9   4       54.73       80.73      8.59 o 
   9   9   4       15.37       11.05      8.50 o 
 -12  10   4      658.01      706.30     17.13 o 
 -10  10   4      231.94      318.23     16.26 o 
  -8  10   4      332.32      317.32     11.32 o 
  -6  10   4     2837.75     2733.22     36.65 o 
  -4  10   4     1041.55      994.66     16.23 o 
  -2  10   4      837.29      809.00     14.34 o 
   0  10   4     2849.54     2751.54     32.02 o 
   2  10   4      619.40      624.50     12.63 o 
   4  10   4      495.23      483.86     12.88 o 
   6  10   4      932.55      861.87     45.72 o 
   8  10   4      106.14      160.52     27.01 o 
 -11  11   4       24.18       28.81      9.34 o 
  -9  11   4       14.81       14.67      8.06 o 
  -7  11   4      262.52      280.90     19.67 o 
  -5  11   4      160.45      193.79     11.65 o 
  -3  11   4       35.78       43.43      6.79 o 
  -1  11   4       18.67       22.34      7.60 o 
   1  11   4       11.71        4.95      5.98 o 
   3  11   4        0.12       -0.59      8.65 o 
   5  11   4       99.21      122.32     10.43 o 
   7  11   4       26.17       28.87     12.73 o 
 -10  12   4      330.73      341.15     13.52 o 
  -8  12   4      201.75      246.11     13.75 o 
  -6  12   4      577.33      543.27     15.12 o 
  -4  12   4     1363.94     1401.59     25.32 o 
  -2  12   4      455.87      411.28     11.49 o 
   0  12   4      170.30      217.24     16.40 o 
   2  12   4      570.56      601.64     13.65 o 
   4  12   4      334.11      362.05     15.25 o 
   6  12   4      203.67      247.90     20.04 o 
  -7  13   4      249.99      332.23     15.81 o 
  -5  13   4        1.76        1.86      8.33 o 
  -3  13   4       46.83       65.09      9.97 o 
  -1  13   4        7.82       12.96      8.30 o 
   1  13   4        8.16        1.16      8.43 o 
   3  13   4       18.05        9.06     10.42 o 
  -4  14   4       19.74        4.71     11.61 o 
  -2  14   4      590.53      560.87     16.80 o 
   0  14   4      456.30      533.03     25.10 o 
 -17   1   5      122.52      202.29     16.77 o 
 -15   1   5     1226.24     1254.32     23.90 o 
 -13   1   5     2524.35     2466.35     31.52 o 
 -11   1   5     3928.03     3648.20     41.53 o 
  -9   1   5     5108.34     4877.04     45.90 o 
  -7   1   5     4246.43     4480.38     37.68 o 
  -5   1   5     7340.28     8073.98     71.38 o 
  -3   1   5    17075.30    17018.56    146.65 o 
  -1   1   5    17981.78    17633.49    138.75 o 
   1   1   5     2431.05     2320.16     22.50 o 
   3   1   5      645.96      676.93      9.32 o 
   5   1   5     2298.72     2290.69     27.87 o 
   7   1   5      669.16      548.40     11.58 o 
   9   1   5      768.08      656.88     13.48 o 
  11   1   5      882.84      835.72     19.72 o 
  13   1   5      143.39      235.90     23.77 o 
 -18   2   5       20.19       28.43     18.40 o 
 -16   2   5       43.22       61.48      9.69 o 
 -14   2   5        9.14        2.33      5.70 o 
 -12   2   5      313.48      316.86      8.98 o 
 -10   2   5      243.25      222.27      7.88 o 
  -8   2   5    10745.70    11966.64    105.79 o 
  -6   2   5     1582.06     1534.68     14.63 o 
  -4   2   5    65728.61    67744.28    562.66 o 
  -2   2   5     6303.35     6685.80     59.53 o 
   0   2   5    23615.51    25174.14    198.38 o 
   2   2   5      122.85      159.55      3.42 o 
   4   2   5     1661.38     1715.23     19.06 o 
   6   2   5      132.76      131.95      7.20 o 
   8   2   5       39.57       45.67      6.20 o 
  10   2   5      198.27      218.53     12.28 o 
  12   2   5       21.19       20.97     10.66 o 
 -17   3   5      424.17      416.69     18.68 o 
 -15   3   5      604.62      597.35     16.30 o 
 -13   3   5      677.42      614.75     15.25 o 
 -11   3   5     3611.32     3576.11     48.30 o 
  -9   3   5     5040.42     5507.28     51.91 o 
  -7   3   5     2984.56     2880.47     28.61 o 
  -5   3   5     3922.34     3285.16     28.35 o 
  -3   3   5     5754.71     5657.95     46.67 o 
  -1   3   5    17379.70    18291.72    157.99 o 
   1   3   5     8616.19     8755.09     77.98 o 
   3   3   5      433.53      347.68      7.69 o 
   5   3   5     2608.91     2497.19     30.19 o 
   7   3   5     2051.59     2079.61     27.32 o 
   9   3   5      445.22      397.05     10.83 o 
  11   3   5      594.01      506.54     15.78 o 
  13   3   5      308.04      399.58     23.96 o 
 -16   4   5        5.04        2.75     10.35 o 
 -14   4   5       19.51       36.51      8.42 o 
 -12   4   5      172.25      244.45     12.22 o 
 -10   4   5        0.12       -6.51      4.41 o 
  -8   4   5        2.67        3.89      4.53 o 
  -6   4   5       55.80       63.77      4.35 o 
  -4   4   5     1948.56     2148.28     22.42 o 
  -2   4   5      369.16      453.74      9.09 o 
   0   4   5      216.60      173.69      4.34 o 
   2   4   5      474.22      419.57      6.65 o 
   4   4   5       69.73       72.53      5.99 o 
   6   4   5       71.60       80.73      6.59 o 
   8   4   5       19.74       36.48      6.29 o 
  10   4   5       36.57       37.89      8.85 o 
  12   4   5        0.01       -3.30      8.79 o 
 -17   5   5      294.97      332.00     21.18 o 
 -15   5   5      631.33      559.44     16.23 o 
 -13   5   5      749.06      716.50     17.30 o 
 -11   5   5      549.18      573.27     12.37 o 
  -9   5   5     2609.29     2694.57     33.05 o 
  -7   5   5     3175.61     2881.79     34.16 o 
  -5   5   5     1137.67     1054.60     13.51 o 
  -3   5   5     6953.53     7281.80     66.92 o 
  -1   5   5     7176.55     7109.76     59.00 o 
   1   5   5     3682.75     3679.41     32.86 o 
   3   5   5     6110.37     6084.06     57.17 o 
   5   5   5     2622.30     2645.68     28.88 o 
   7   5   5      998.72     1009.68     18.56 o 
   9   5   5      780.91      762.00     15.61 o 
  11   5   5      273.13      292.32     15.69 o 
 -16   6   5        1.93       -1.09     14.98 o 
 -14   6   5        7.13       -1.91      8.16 o 
 -12   6   5        3.02       -0.98      5.76 o 
 -10   6   5      150.98      192.39      9.49 o 
  -8   6   5        0.11       -3.64      4.59 o 
  -6   6   5      195.07      185.82      6.21 o 
  -4   6   5       63.33      110.56      6.79 o 
  -2   6   5       81.31       99.85      5.46 o 
   0   6   5      152.25      157.22      6.52 o 
   2   6   5      756.57      719.61     10.16 o 
   4   6   5      185.96      213.77      8.03 o 
   6   6   5       62.70       75.62      6.61 o 
   8   6   5       14.97       11.68      6.52 o 
  10   6   5        0.37        2.85      9.76 o 
  12   6   5        2.01        9.39      9.40 o 
 -15   7   5      168.38      242.83     28.55 o 
 -13   7   5      412.36      431.34     14.37 o 
 -11   7   5     1741.93     1681.56     29.07 o 
  -9   7   5     3645.30     3570.61     43.22 o 
  -7   7   5       59.53       79.17      7.12 o 
  -5   7   5      569.91      521.11      9.85 o 
  -3   7   5     7805.59     7703.51     72.03 o 
  -1   7   5    16709.44    16224.14    161.06 o 
   1   7   5     2475.01     2353.52     26.56 o 
   3   7   5      470.73      436.26      9.40 o 
   5   7   5     1508.79     1517.18     20.12 o 
   7   7   5     1696.27     1682.84     29.17 o 
   9   7   5      687.74      678.71     20.90 o 
  11   7   5      192.34      256.59     15.69 o 
 -14   8   5       31.63       29.55      9.90 o 
 -12   8   5      167.59      235.17     16.41 o 
 -10   8   5       56.34       85.55      8.63 o 
  -8   8   5     2500.87     2472.81     33.00 o 
  -6   8   5      193.95      235.46      9.84 o 
  -4   8   5     9041.60     8662.17     81.19 o 
  -2   8   5      956.78      948.10     14.60 o 
   0   8   5     4088.40     3827.52     39.94 o 
   2   8   5      147.58      209.65      8.77 o 
   4   8   5      448.58      448.49     10.23 o 
   6   8   5        0.77        3.20      5.66 o 
   8   8   5        9.75       12.83      8.06 o 
  10   8   5        0.23       -1.78     10.07 o 
 -13   9   5      769.90      732.77     17.36 o 
 -11   9   5       63.38      100.78      9.79 o 
  -9   9   5     1208.98     1191.83     21.01 o 
  -7   9   5     1151.38     1080.35     19.42 o 
  -5   9   5      175.95      206.20     16.21 o 
  -3   9   5     4399.11     4108.67     48.56 o 
  -1   9   5     2610.46     2598.73     30.09 o 
   1   9   5      339.23      353.55      9.47 o 
   3   9   5     3304.18     2954.60     37.77 o 
   5   9   5     1421.84     1391.32     31.87 o 
   7   9   5       11.40       11.17      7.68 o 
   9   9   5      211.63      251.88     15.32 o 
 -12  10   5       63.92      124.66     11.17 o 
 -10  10   5        1.10       -5.79      7.33 o 
  -8  10   5       50.82       57.55      8.69 o 
  -6  10   5        0.07       -1.05      6.83 o 
  -4  10   5      810.91      735.24     13.81 o 
  -2  10   5      127.22      145.52      8.51 o 
   0  10   5       37.97       47.90      7.54 o 
   2  10   5        0.75       -4.03      6.24 o 
   4  10   5       34.18       55.21      9.54 o 
   6  10   5       29.22       30.78      7.99 o 
   8  10   5        7.57       10.84     14.10 o 
 -11  11   5      249.70      344.13     15.71 o 
  -9  11   5      859.13      793.98     18.12 o 
  -7  11   5      889.71      810.61     17.81 o 
  -5  11   5      432.69      403.28     18.74 o 
  -3  11   5     1330.97     1231.54     52.70 o 
  -1  11   5     1149.63     1157.62     19.55 o 
   1  11   5      465.68      438.01     12.70 o 
   3  11   5      730.29      716.54     16.42 o 
   5  11   5      360.68      338.88     14.37 o 
   7  11   5       94.26      116.08     22.77 o 
 -10  12   5       21.36       20.40     10.28 o 
  -8  12   5       33.03       35.83     10.44 o 
  -6  12   5        2.01        3.14      7.97 o 
  -4  12   5      151.63      207.89     12.78 o 
  -2  12   5       13.05       19.19      7.16 o 
   0  12   5       29.39       32.19      7.70 o 
   2  12   5       11.48       11.23      7.92 o 
   4  12   5        0.27       -3.70     20.96 o 
  -7  13   5      498.98      499.29     15.36 o 
  -5  13   5      702.69      716.30     17.84 o 
  -3  13   5      247.33      335.33     15.61 o 
  -1  13   5      448.95      423.36     12.28 o 
   1  13   5      496.31      512.47     18.04 o 
   3  13   5       73.69      110.46     13.78 o 
 -16   0   6      739.64      706.40     44.00 o 
 -12   0   6     3666.37     3528.91     68.07 o 
 -10   0   6     5687.36     5580.10    154.24 o 
  -8   0   6     4084.54     4261.95     51.51 o 
  -6   0   6     6224.04     6475.25     75.15 o 
  -4   0   6    14807.74    15093.30    168.91 o 
  -2   0   6    10291.63    10925.57    123.58 o 
   0   0   6     9663.30     9666.60    109.96 o 
   2   0   6    10272.71     9936.41    113.74 o 
   4   0   6      363.36      404.87     27.19 o 
   6   0   6       93.26       87.13     10.38 o 
   8   0   6     1859.87     1714.58     55.92 o 
  10   0   6      652.52      653.53     27.25 o 
  12   0   6       52.66       27.60     18.28 o 
 -17   1   6      378.08      413.88     14.46 o 
 -15   1   6       17.64       12.50      7.44 o 
 -13   1   6      799.94      855.59     15.51 o 
 -11   1   6       17.28       24.37      5.00 o 
  -9   1   6     3807.59     4000.44     50.75 o 
  -7   1   6        2.15       -0.65      1.47 o 
  -5   1   6     1507.46     1525.30     16.11 o 
  -3   1   6      517.37      544.32      8.27 o 
  -1   1   6     2519.89     2808.41     27.10 o 
   1   1   6      939.76      938.83     10.21 o 
   3   1   6     1387.29     1376.84     18.62 o 
   5   1   6      121.14      107.59      6.81 o 
   7   1   6      138.29      153.54      8.32 o 
   9   1   6      139.22      166.66     13.71 o 
  11   1   6        0.70       -8.04      6.55 o 
  13   1   6       54.94       65.05     15.51 o 
 -18   2   6      315.25      358.19     19.50 o 
 -16   2   6      150.23      242.97     16.05 o 
 -14   2   6      634.36      606.47     20.61 o 
 -12   2   6     3071.51     3048.75     43.07 o 
 -10   2   6     2962.42     2998.47     35.65 o 
  -8   2   6     8826.76     9058.74    108.77 o 
  -6   2   6     9730.19    10022.58     80.70 o 
  -4   2   6     1306.85     1246.00     12.52 o 
  -2   2   6     6909.36     6864.14     61.24 o 
   0   2   6    12659.64    12566.82    100.43 o 
   2   2   6     7208.14     7312.95     74.22 o 
   4   2   6     2546.36     2491.03     30.06 o 
   6   2   6      345.98      343.42      9.45 o 
   8   2   6      521.37      515.41     12.94 o 
  10   2   6      330.29      303.94     10.45 o 
  12   2   6      185.36      224.04     15.05 o 
 -17   3   6       15.06        7.94      8.82 o 
 -15   3   6       34.45       45.52      9.01 o 
 -13   3   6       23.32       28.64      9.77 o 
 -11   3   6       57.56       78.04      7.80 o 
  -9   3   6     1421.12     1462.84     20.11 o 
  -7   3   6       11.29       10.71      2.20 o 
  -5   3   6       54.48      109.40      4.70 o 
  -3   3   6      202.81      185.40      4.29 o 
  -1   3   6     6829.10     7759.54     63.49 o 
   1   3   6       40.71       63.04      4.84 o 
   3   3   6      268.94      354.15      8.31 o 
   5   3   6      544.01      509.04     12.61 o 
   7   3   6       12.23        9.14      5.54 o 
   9   3   6       66.60       76.06      8.13 o 
  11   3   6        8.01        0.20      8.56 o 
 -16   4   6      907.31      885.90     21.11 o 
 -14   4   6      974.85      910.38     21.55 o 
 -12   4   6      760.68      818.84     17.82 o 
 -10   4   6     1781.63     1816.53     24.46 o 
  -8   4   6     4369.84     4171.06     46.47 o 
  -6   4   6     5818.26     5923.56     55.20 o 
  -4   4   6     3582.39     3429.76     33.74 o 
  -2   4   6     1154.28      962.10     10.86 o 
   0   4   6     3474.05     3659.24     35.25 o 
   2   4   6     8762.84     8939.58     80.86 o 
   4   4   6     3739.06     3663.07     37.19 o 
   6   4   6      505.50      513.02     11.74 o 
   8   4   6      502.02      528.72     12.91 o 
  10   4   6      587.02      566.79     16.94 o 
  12   4   6      277.79      319.69     17.68 o 
 -17   5   6       10.41        5.30     11.65 o 
 -15   5   6       38.96       42.84      9.31 o 
 -13   5   6       19.15       11.00      7.44 o 
 -11   5   6        6.15        1.31      5.16 o 
  -9   5   6       89.00      167.15     10.27 o 
  -7   5   6        9.78       11.01      4.52 o 
  -5   5   6       16.23        9.88      5.18 o 
  -3   5   6      265.08      238.10      6.06 o 
  -1   5   6     1217.29     1215.35     13.43 o 
   1   5   6      655.60      621.89      8.96 o 
   3   5   6        3.02        1.26      4.49 o 
   5   5   6        4.22       -2.43      4.80 o 
   7   5   6       17.23       24.90      6.79 o 
   9   5   6        0.46       -3.40      6.37 o 
  11   5   6        7.97        7.79     13.24 o 
 -16   6   6      321.59      339.95     14.31 o 
 -14   6   6      358.06      313.02     12.86 o 
 -12   6   6     1444.17     1327.11     25.08 o 
 -10   6   6     3135.62     3057.88     37.94 o 
  -8   6   6      643.81      624.12     12.77 o 
  -6   6   6      794.78      867.54     12.79 o 
  -4   6   6     3078.00     3100.50     32.30 o 
  -2   6   6     1394.68     1330.62     16.90 o 
   0   6   6     3475.06     3437.35     35.33 o 
   2   6   6     4144.38     4321.05     44.80 o 
   4   6   6     1490.81     1471.49     19.20 o 
   6   6   6     1605.74     1483.28     22.80 o 
   8   6   6      916.04      905.72     17.61 o 
  10   6   6      137.81      164.60     13.52 o 
 -15   7   6        1.38       -1.59     14.78 o 
 -13   7   6      337.98      374.09     13.42 o 
 -11   7   6        9.37       17.30      6.54 o 
  -9   7   6      658.89      684.07     16.66 o 
  -7   7   6       90.47      117.07      7.90 o 
  -5   7   6       77.55      106.84      8.27 o 
  -3   7   6      392.92      388.27      8.77 o 
  -1   7   6       50.36       71.51      5.72 o 
   1   7   6       48.69       86.37      6.39 o 
   3   7   6        0.75       -4.14      5.59 o 
   5   7   6        6.09        8.82      5.79 o 
   7   7   6       16.80       39.38      9.01 o 
   9   7   6       33.64       43.99     10.11 o 
 -14   8   6      543.18      459.25     16.06 o 
 -12   8   6     1088.18     1069.68     22.07 o 
 -10   8   6      635.19      681.17     24.44 o 
  -8   8   6      672.03      681.34     14.74 o 
  -6   8   6     4928.78     4731.12     54.60 o 
  -4   8   6      725.48      651.41     11.93 o 
  -2   8   6      634.66      595.84     12.74 o 
   0   8   6     4634.90     4636.83     47.15 o 
   2   8   6     8313.37     8181.99     87.13 o 
   4   8   6      380.50      344.71     11.01 o 
   6   8   6       95.66       91.40     10.78 o 
   8   8   6      726.26      693.13     18.89 o 
  10   8   6      373.57      385.63     25.77 o 
 -13   9   6        7.39        4.93      9.14 o 
 -11   9   6        3.34        0.78      7.42 o 
  -9   9   6        0.37        0.88      6.82 o 
  -7   9   6        2.93        8.13      6.35 o 
  -5   9   6     1075.04     1062.71     18.91 o 
  -3   9   6      414.46      421.37     11.37 o 
  -1   9   6     4865.60     4615.73     53.38 o 
   1   9   6     1537.65     1492.03     23.26 o 
   3   9   6     2069.60     1917.64     28.07 o 
   5   9   6      406.45      376.27     13.95 o 
   7   9   6      307.14      297.54     16.83 o 
   9   9   6       45.08       36.81     13.91 o 
 -12  10   6      622.42      632.70     18.61 o 
 -10  10   6     1319.12     1285.53     23.34 o 
  -8  10   6      183.49      257.30     12.55 o 
  -6  10   6     1050.74     1001.60     19.34 o 
  -4  10   6     2420.98     2245.25     27.98 o 
  -2  10   6      140.45      190.88      9.30 o 
   0  10   6     1156.48     1085.94     17.46 o 
   2  10   6     2465.53     2432.20     33.79 o 
   4  10   6      266.59      278.04     11.62 o 
   6  10   6      275.38      311.70     16.18 o 
   8  10   6      325.73      350.34     36.81 o 
 -11  11   6       13.23       10.35      8.71 o 
  -9  11   6       13.61        6.25      8.29 o 
  -7  11   6       30.25       37.62      9.48 o 
  -5  11   6       44.02       63.05      8.83 o 
  -3  11   6       53.84       58.99     11.27 o 
  -1  11   6      308.24      288.72      9.61 o 
   1  11   6        0.13       -1.42      7.17 o 
   3  11   6       48.05       53.77      8.94 o 
   5  11   6        0.62        5.27      9.63 o 
 -10  12   6      356.76      359.78     18.17 o 
  -8  12   6      915.39      843.18     19.57 o 
  -6  12   6      912.08      896.67     19.64 o 
  -4  12   6      303.91      306.93     24.16 o 
  -2  12   6      519.84      466.73     12.27 o 
   0  12   6      972.48      901.80     19.22 o 
   2  12   6      609.07      607.55     16.06 o 
   4  12   6      200.24      264.76     15.68 o 
  -7  13   6       12.52        0.96      9.05 o 
  -5  13   6       26.38       30.36      9.87 o 
  -3  13   6      140.90      172.34     14.25 o 
  -1  13   6      148.94      242.51     12.49 o 
   1  13   6       88.80      108.96     11.18 o 
 -17   1   7       51.89       59.87      9.92 o 
 -15   1   7      495.96      492.72     14.67 o 
 -13   1   7     1108.79      995.63     19.94 o 
 -11   1   7     1219.08     1197.74     26.33 o 
  -9   1   7     9039.94     9245.19     93.60 o 
  -7   1   7     9735.29    10056.93     81.40 o 
  -5   1   7     4020.60     4080.76     38.34 o 
  -3   1   7     3890.69     3777.16    114.71 o 
  -1   1   7     9874.03     9927.15     80.26 o 
   1   1   7    11861.45    11314.30    112.13 o 
   3   1   7     2598.37     2523.37     30.46 o 
   5   1   7     1089.55     1071.96     29.90 o 
   7   1   7     1049.45     1013.37     17.74 o 
   9   1   7      369.52      339.96     10.74 o 
  11   1   7      161.77      202.22     11.89 o 
 -18   2   7       51.38       45.91     10.77 o 
 -16   2   7       27.15       40.88      9.58 o 
 -14   2   7        0.09       -4.74      6.59 o 
 -12   2   7       36.49       42.73      7.28 o 
 -10   2   7      255.06      233.87      8.68 o 
  -8   2   7      104.40      128.07      9.53 o 
  -6   2   7      536.65      532.78      7.72 o 
  -4   2   7      183.52      216.23      8.48 o 
  -2   2   7      158.92      217.59      4.61 o 
   0   2   7     2288.00     2433.32     22.52 o 
   2   2   7     3587.53     3745.44     36.91 o 
   4   2   7     3191.96     3110.51     36.76 o 
   6   2   7      736.82      761.17     14.75 o 
   8   2   7      308.91      283.10     10.06 o 
  10   2   7      121.23      142.40     10.56 o 
  12   2   7       42.76       38.31     11.04 o 
 -17   3   7      185.45      223.51     14.47 o 
 -15   3   7      732.03      712.75     18.03 o 
 -13   3   7      975.57     1039.10     20.95 o 
 -11   3   7     1638.15     1678.27     27.49 o 
  -9   3   7     4669.56     4523.46     49.91 o 
  -7   3   7     3267.94     3123.58     35.78 o 
  -5   3   7     6231.73     6575.96     54.54 o 
  -3   3   7    11608.40    12006.62    260.07 o 
  -1   3   7      991.19      885.01     11.29 o 
   1   3   7      472.07      341.35      7.21 o 
   3   3   7     6884.42     6709.00     70.34 o 
   5   3   7     5381.98     5412.08     59.40 o 
   7   3   7      326.72      331.08     10.19 o 
   9   3   7        7.61        4.81      6.92 o 
  11   3   7      251.23      301.95     19.26 o 
 -16   4   7        7.01        3.52     15.65 o 
 -14   4   7       10.67      -10.95      7.30 o 
 -12   4   7       95.47      121.15      9.84 o 
 -10   4   7       33.67       54.74      7.73 o 
  -8   4   7       51.78       57.56      5.80 o 
  -6   4   7     3454.79     3777.08     37.26 o 
  -4   4   7       27.00       36.17      3.86 o 
  -2   4   7      475.40      615.95      8.39 o 
   0   4   7       33.59       33.78      3.54 o 
   2   4   7     1046.69      918.33     13.18 o 
   4   4   7       42.84       55.05      6.21 o 
   6   4   7       43.55       80.85      8.75 o 
   8   4   7      135.81      178.59     10.24 o 
  10   4   7        3.58        0.19      8.81 o 
 -17   5   7      123.23      176.76     14.26 o 
 -15   5   7      143.30      234.90     15.01 o 
 -13   5   7     2677.48     2644.66     40.82 o 
 -11   5   7     3864.10     3598.25     52.95 o 
  -9   5   7      421.47      443.01     10.70 o 
  -7   5   7     2281.59     2319.85     29.76 o 
  -5   5   7     5660.13     5547.03     52.90 o 
  -3   5   7     1427.76     1386.51     17.08 o 
  -1   5   7     1825.75     1735.14     20.78 o 
   1   5   7     1749.15     1760.81     20.70 o 
   3   5   7     1527.98     1609.04     20.03 o 
   5   5   7     2399.95     2324.73     30.71 o 
   7   5   7      793.90      735.42     15.55 o 
   9   5   7      175.49      245.25     12.47 o 
  11   5   7      240.76      327.28     24.52 o 
 -16   6   7       55.33       66.10     11.36 o 
 -14   6   7       67.23       92.09     10.96 o 
 -12   6   7        4.91        9.64      7.71 o 
 -10   6   7       86.74      122.28      9.08 o 
  -8   6   7      452.57      437.43     10.82 o 
  -6   6   7       45.91       37.70      6.49 o 
  -4   6   7      805.31      803.74     12.42 o 
  -2   6   7       64.09      109.60      7.15 o 
   0   6   7      116.65      164.59      7.22 o 
   2   6   7        7.44        7.86      5.25 o 
   4   6   7       15.98       16.52      6.67 o 
   6   6   7        0.37       -6.57      6.33 o 
   8   6   7        0.18        0.28      6.85 o 
  10   6   7        4.89        9.77     12.87 o 
 -15   7   7      464.05      406.25     15.84 o 
 -13   7   7     1390.98     1227.84     25.45 o 
 -11   7   7     1557.27     1457.75     23.45 o 
  -9   7   7     1294.50     1327.47     26.77 o 
  -7   7   7     1077.84     1182.88     19.46 o 
  -5   7   7     1037.82     1029.94     15.12 o 
  -3   7   7     6479.56     6036.15     76.18 o 
  -1   7   7     1486.07     1432.85     20.08 o 
   1   7   7     1274.32     1170.86     19.00 o 
   3   7   7     1703.42     1731.95     27.63 o 
   5   7   7     6759.04     6931.17     88.38 o 
   7   7   7      473.15      415.76     12.81 o 
   9   7   7       14.51       26.17     10.22 o 
 -14   8   7        2.11       -0.79      9.36 o 
 -12   8   7       27.84       32.61     11.65 o 
 -10   8   7        0.16       -5.66      6.42 o 
  -8   8   7        0.02       -0.07      5.91 o 
  -6   8   7      109.38      105.25      8.37 o 
  -4   8   7      124.27      148.67      7.69 o 
  -2   8   7      359.23      366.64      9.81 o 
   0   8   7       17.18       29.09      6.26 o 
   2   8   7     1834.68     1894.80     27.30 o 
   4   8   7      534.07      516.98     15.37 o 
   6   8   7      936.24      875.94     28.42 o 
   8   8   7      311.11      316.21     33.44 o 
 -13   9   7      595.85      572.12     18.20 o 
 -11   9   7      211.71      263.32     12.47 o 
  -9   9   7     1649.91     1639.23     26.19 o 
  -7   9   7     4422.22     4226.60     51.23 o 
  -5   9   7      206.48      258.43     11.83 o 
  -3   9   7       91.92      127.88      9.20 o 
  -1   9   7     2274.61     2179.31     26.97 o 
   1   9   7      802.83      789.56     16.42 o 
   3   9   7      765.56      812.39     17.11 o 
   5   9   7     1035.46     1005.25     23.13 o 
   7   9   7      168.05      211.84     15.06 o 
 -12  10   7        9.57        5.49      9.08 o 
 -10  10   7       19.70       21.75      8.43 o 
  -8  10   7       11.00       23.04      7.91 o 
  -6  10   7      666.40      679.32     15.75 o 
  -4  10   7       77.21       98.82      9.31 o 
  -2  10   7       85.09      123.89      9.42 o 
   0  10   7        8.15       16.88      7.22 o 
   2  10   7      195.21      225.19     12.15 o 
   4  10   7       35.11       51.94     10.98 o 
   6  10   7      103.32      112.17     13.03 o 
 -11  11   7      266.54      341.56     24.04 o 
  -9  11   7      752.04      736.84     18.00 o 
  -7  11   7     1624.57     1571.60     26.70 o 
  -5  11   7      517.37      491.96     15.05 o 
  -3  11   7      277.21      281.53     19.68 o 
  -1  11   7     1001.84      955.93     19.22 o 
   1  11   7      803.84      786.74     17.49 o 
   3  11   7      613.21      557.61     19.45 o 
   5  11   7      409.34      426.92     16.19 o 
  -8  12   7        0.97       -5.38      8.60 o 
  -6  12   7        2.46       15.76      8.80 o 
  -4  12   7        0.65       -7.27      7.77 o 
  -2  12   7        1.31       -2.20      6.71 o 
   0  12   7       19.48       18.11      8.26 o 
   2  12   7       38.78       46.48      9.82 o 
  -5  13   7      386.27      366.83     18.03 o 
  -3  13   7      591.07      545.88     16.12 o 
  -1  13   7      470.71      510.05     15.72 o 
 -18   0   8     3489.20     3449.26     91.54 o 
 -16   0   8     1923.47     1904.23     58.16 o 
 -14   0   8     1457.45     1626.66     49.78 o 
 -12   0   8       38.27       39.46      8.45 o 
 -10   0   8     5529.76     5971.84     89.73 o 
  -8   0   8     5963.45     6125.01     72.86 o 
  -6   0   8     8144.56     7650.89     89.09 o 
  -2   0   8     5855.74     6147.00     72.68 o 
   0   0   8     7088.73     6948.27     81.82 o 
   2   0   8     2216.26     2110.52     49.13 o 
   4   0   8     3349.01     3072.76     52.55 o 
   6   0   8     1999.58     2028.59     40.07 o 
   8   0   8      459.80      475.31     18.17 o 
  10   0   8      121.92      157.60     15.18 o 
 -17   1   8       85.21       75.96     14.63 o 
 -15   1   8     1431.30     1332.40     31.74 o 
 -13   1   8       28.28       32.60      7.26 o 
 -11   1   8     2024.01     1974.85     30.44 o 
  -9   1   8       15.30       19.72      4.34 o 
  -7   1   8      919.46      861.31     10.34 o 
  -5   1   8       43.97       59.58      3.48 o 
  -3   1   8     1132.69     1025.31     11.51 o 
  -1   1   8      943.94      891.03     10.56 o 
   1   1   8       19.93       21.32      4.75 o 
   3   1   8      146.60      173.18      8.45 o 
   5   1   8      167.85      189.64     11.01 o 
   7   1   8       44.57       58.07      7.56 o 
   9   1   8       45.63       39.23      9.81 o 
  11   1   8       10.41       -3.26      7.52 o 
 -18   2   8      649.43      633.49     23.44 o 
 -16   2   8      677.95      672.28     18.07 o 
 -14   2   8       77.43      110.66     12.26 o 
 -12   2   8     1592.02     1573.26     33.52 o 
 -10   2   8     2505.19     2475.67     35.87 o 
  -8   2   8      890.82      891.12     14.21 o 
  -6   2   8    10185.49    10445.91     84.81 o 
  -4   2   8    10725.59    10992.00     88.90 o 
  -2   2   8     1137.13     1090.39     12.21 o 
   0   2   8     3421.26     3344.36     33.43 o 
   2   2   8     4924.90     4828.61     52.70 o 
   4   2   8     1622.16     1465.88     21.66 o 
   6   2   8     1045.15      967.65     25.71 o 
   8   2   8      949.20      931.95     18.22 o 
  10   2   8      210.04      281.25     13.53 o 
 -17   3   8       70.04       70.74     11.01 o 
 -15   3   8      126.25      149.95     12.20 o 
 -13   3   8        1.19        5.85      6.94 o 
 -11   3   8       17.30       22.79      6.33 o 
  -9   3   8      456.97      425.28      9.91 o 
  -7   3   8        9.95       40.04      8.19 o 
  -5   3   8      125.57      148.65     10.37 o 
  -3   3   8     5293.47     5308.82    116.86 o 
  -1   3   8      302.08      311.15      6.05 o 
   1   3   8     1380.99     1424.68     17.49 o 
   3   3   8       54.41       62.01      8.00 o 
   5   3   8      105.69       96.95      7.89 o 
   7   3   8      218.35      231.42     11.53 o 
   9   3   8       44.04       38.79      8.43 o 
 -16   4   8      816.78      866.94     21.33 o 
 -14   4   8      421.57      452.10     15.22 o 
 -12   4   8      655.30      657.56     16.18 o 
 -10   4   8     3514.83     3239.49     44.97 o 
  -8   4   8     6955.77     6565.18     70.09 o 
  -6   4   8     2533.78     2781.18     29.13 o 
  -4   4   8     1255.17     1424.59     17.31 o 
  -2   4   8     4292.67     4163.61     40.96 o 
   0   4   8     3476.42     3434.58     34.78 o 
   2   4   8     1313.38     1271.27     19.03 o 
   4   4   8      754.60      707.60     14.25 o 
   6   4   8      769.65      753.05     15.70 o 
   8   4   8      877.12      794.09     16.97 o 
  10   4   8      250.33      298.89     17.20 o 
 -17   5   8      198.20      251.37     16.38 o 
 -15   5   8      422.71      417.54     14.73 o 
 -13   5   8      279.14      240.97     11.10 o 
 -11   5   8       48.95       41.42      7.96 o 
  -9   5   8      129.14      152.27     17.22 o 
  -7   5   8      220.75      251.32      8.19 o 
  -5   5   8      132.37      163.11      6.78 o 
  -3   5   8      221.25      237.12      9.42 o 
  -1   5   8        0.19       -0.95      3.88 o 
   1   5   8      310.36      305.93     10.28 o 
   3   5   8       15.00       27.36      7.05 o 
   5   5   8        7.37       13.70      6.24 o 
   7   5   8       41.03       51.83      8.65 o 
   9   5   8       22.59       24.91      8.43 o 
 -16   6   8      253.69      291.33     22.07 o 
 -14   6   8     1487.95     1385.19     27.74 o 
 -12   6   8     1838.19     1695.33     30.25 o 
 -10   6   8     2644.67     2589.89     33.98 o 
  -8   6   8     2250.24     2254.75     30.04 o 
  -6   6   8      922.22      953.86     18.97 o 
  -4   6   8     4189.37     4029.79     50.28 o 
  -2   6   8     3574.32     3352.47     35.27 o 
   0   6   8      399.39      405.91     10.42 o 
   2   6   8      454.88      469.71     17.49 o 
   4   6   8      379.63      392.29     13.13 o 
   6   6   8      722.21      692.53     15.76 o 
   8   6   8     1022.24      955.71     22.87 o 
 -15   7   8       30.66       21.63      9.92 o 
 -13   7   8       78.01       74.98     10.30 o 
 -11   7   8       39.29       71.43      8.56 o 
  -9   7   8      209.14      247.71     21.49 o 
  -7   7   8      953.52      934.71     21.23 o 
  -5   7   8       26.44       34.67      5.28 o 
  -3   7   8     2908.84     2805.36     35.27 o 
  -1   7   8      108.36      143.18     14.60 o 
   1   7   8      799.13      802.87     15.64 o 
   3   7   8       50.05       77.91      9.18 o 
   5   7   8       47.24       53.82      9.62 o 
   7   7   8       17.80       17.34      9.64 o 
 -14   8   8      492.97      439.23     27.25 o 
 -12   8   8      701.80      620.83     15.43 o 
 -10   8   8     2327.32     2245.41     32.19 o 
  -8   8   8     1267.11     1253.36     21.42 o 
  -6   8   8      883.17      875.79     16.98 o 
  -4   8   8     3145.22     3044.66     43.63 o 
  -2   8   8     1010.70      984.87     15.63 o 
   0   8   8     1030.83      928.15     17.34 o 
   2   8   8      763.57      787.30     16.30 o 
   4   8   8       91.69       94.76     13.05 o 
   6   8   8      578.64      581.29     17.99 o 
   8   8   8     2124.72     2036.06     46.25 o 
 -13   9   8       23.80       45.44     10.56 o 
 -11   9   8       11.57       22.74      7.95 o 
  -9   9   8       50.99       59.14     10.03 o 
  -7   9   8       50.52       41.98      7.78 o 
  -5   9   8      415.52      413.79     12.20 o 
  -3   9   8       91.58      111.95     16.88 o 
  -1   9   8        6.35        8.87      6.67 o 
   1   9   8       40.11       38.64      7.75 o 
   3   9   8       80.38       81.70     10.54 o 
   5   9   8      302.59      312.41     23.36 o 
 -12  10   8       20.68       30.43      9.34 o 
 -10  10   8     1070.71     1098.38     21.69 o 
  -8  10   8     1704.23     1639.47     27.07 o 
  -6  10   8     1251.75     1159.69     21.46 o 
  -4  10   8     1209.43     1207.85     21.77 o 
  -2  10   8      242.23      264.60     10.53 o 
   0  10   8      168.60      213.39     11.89 o 
   2  10   8     1231.26     1147.33     21.60 o 
   4  10   8      770.02      804.72     21.50 o 
 -11  11   8      270.72      369.37     16.81 o 
  -9  11   8       12.66       22.30      8.90 o 
  -7  11   8      438.56      418.89     14.54 o 
  -5  11   8        4.34        1.02      7.70 o 
  -3  11   8       17.90       19.05      7.11 o 
  -1  11   8       11.16       22.73      8.13 o 
   1  11   8        7.41        6.00      8.14 o 
   3  11   8       13.93       14.00     10.20 o 
  -8  12   8      360.04      324.80     13.17 o 
  -6  12   8      597.07      552.96     15.87 o 
  -4  12   8      636.13      634.07     16.93 o 
  -2  12   8      273.81      341.84     31.05 o 
   0  12   8      493.94      507.79     15.35 o 
 -17   1   9      182.72      298.80     20.34 o 
 -15   1   9     3937.89     3638.60     98.21 o 
 -13   1   9     3439.17     3399.51     61.68 o 
 -11   1   9      935.77      853.53     17.58 o 
  -9   1   9      311.51      330.60     10.27 o 
  -7   1   9     7154.79     7024.27     58.80 o 
  -5   1   9     2667.41     2659.94     30.13 o 
  -3   1   9     8229.49     8430.92     69.59 o 
  -1   1   9     6281.03     6384.92     59.33 o 
   1   1   9      437.69      423.27     10.09 o 
   3   1   9      841.38      770.78     14.53 o 
   5   1   9     2393.14     2200.30     30.09 o 
   7   1   9     1766.83     1568.30     26.38 o 
   9   1   9      246.78      301.62     23.18 o 
 -18   2   9        7.38       -1.98     12.43 o 
 -16   2   9        3.93       -1.93      8.08 o 
 -14   2   9      279.36      275.61     11.71 o 
 -12   2   9      229.57      234.54     17.72 o 
 -10   2   9      172.79      186.85     21.24 o 
  -8   2   9       47.67       47.21      7.16 o 
  -6   2   9      208.06      203.95      5.90 o 
  -4   2   9       41.31       50.30      4.60 o 
  -2   2   9     1000.21     1012.02     12.02 o 
   0   2   9      469.86      457.63     10.09 o 
   2   2   9       79.60      111.71      9.08 o 
   4   2   9        2.46        0.32      6.13 o 
   6   2   9      138.72      178.58     10.24 o 
   8   2   9      117.94      140.97     10.49 o 
  10   2   9      176.18      183.91     12.55 o 
 -17   3   9      442.06      402.95     15.23 o 
 -15   3   9     1029.68     1023.03     22.62 o 
 -13   3   9     1567.44     1614.63     28.73 o 
 -11   3   9      547.84      579.40     14.81 o 
  -9   3   9     1401.58     1335.00     19.76 o 
  -7   3   9     7030.36     7050.51     74.22 o 
  -5   3   9     4878.32     5093.20     54.64 o 
  -3   3   9     1075.77     1033.97     13.85 o 
  -1   3   9     2210.74     2071.15     23.14 o 
   1   3   9     3876.11     3878.05     44.11 o 
   3   3   9     2389.68     2360.82     30.83 o 
   5   3   9      511.89      473.79     12.25 o 
   7   3   9       45.81       48.57      8.40 o 
   9   3   9      309.11      338.61     19.31 o 
 -16   4   9        1.60       -6.84      8.70 o 
 -14   4   9      189.04      212.23     14.24 o 
 -12   4   9      129.37      144.93     10.98 o 
 -10   4   9      198.02      213.22      9.59 o 
  -8   4   9      442.53      559.62     11.83 o 
  -6   4   9        7.92        8.26      3.88 o 
  -4   4   9     2194.28     2325.55     25.66 o 
  -2   4   9        0.51       -3.28      3.99 o 
   0   4   9       37.61       44.33      6.10 o 
   2   4   9      190.61      210.93      9.24 o 
   4   4   9      158.59      177.09      9.75 o 
   6   4   9        0.13       -3.70      6.47 o 
   8   4   9        3.76        9.05      7.72 o 
 -15   5   9      874.50      851.59     21.12 o 
 -13   5   9     1272.57     1273.79     25.40 o 
 -11   5   9     1544.79     1485.87     26.96 o 
  -9   5   9     2203.73     2094.35     28.44 o 
  -7   5   9     3844.84     3850.01     44.93 o 
  -5   5   9     5323.25     5246.30     57.25 o 
  -3   5   9     2122.66     2100.40     42.81 o 
  -1   5   9      941.91     1033.55     17.13 o 
   1   5   9     1970.48     1956.78     38.04 o 
   3   5   9     1078.49     1005.46     21.14 o 
   5   5   9      211.34      268.72     12.10 o 
   7   5   9      161.65      197.74     11.85 o 
   9   5   9      282.76      347.27     17.43 o 
 -16   6   9      361.09      316.51     14.57 o 
 -14   6   9       13.99       12.04      9.29 o 
 -12   6   9     2105.33     1951.46     33.64 o 
 -10   6   9        1.33       -1.01      6.71 o 
  -8   6   9     1751.60     1499.87     22.86 o 
  -6   6   9        0.41       -2.29      5.32 o 
  -4   6   9       75.30       82.02      6.13 o 
  -2   6   9        0.01       -2.97      4.96 o 
   0   6   9      204.07      209.98      8.41 o 
   2   6   9        1.93       -1.28      6.58 o 
   4   6   9      211.18      277.13     14.52 o 
   6   6   9        9.93        3.37     10.63 o 
   8   6   9       98.93      116.09     19.77 o 
 -15   7   9       35.08       65.22     11.46 o 
 -13   7   9      748.52      741.11     24.12 o 
 -11   7   9     3202.71     2865.84     38.23 o 
  -9   7   9     1303.33     1234.49     27.18 o 
  -7   7   9     1975.63     2014.21     28.62 o 
  -5   7   9     3200.97     3182.93     39.66 o 
  -3   7   9     1051.64     1053.27     15.99 o 
  -1   7   9     2050.02     1981.37     27.88 o 
   1   7   9     1118.96     1071.71     21.99 o 
   3   7   9      253.82      264.67     26.18 o 
   5   7   9      352.97      361.93     14.53 o 
   7   7   9        8.06       14.12     10.16 o 
 -14   8   9        1.93       -9.14     10.36 o 
 -12   8   9       73.67       94.33     11.77 o 
 -10   8   9       75.68       72.59      9.06 o 
  -8   8   9      125.65      139.54     13.91 o 
  -6   8   9       54.44       73.59     10.62 o 
  -4   8   9      150.16      174.79      9.86 o 
  -2   8   9      188.46      238.90     11.27 o 
   0   8   9        6.89        9.42      6.66 o 
   2   8   9       53.81       67.89     10.12 o 
   4   8   9      122.12      168.70     15.10 o 
   6   8   9      143.27      186.26     14.72 o 
 -13   9   9      304.10      354.97     28.75 o 
 -11   9   9      368.06      322.16     12.91 o 
  -9   9   9      806.70      723.77     16.86 o 
  -7   9   9     1594.82     1591.67     25.75 o 
  -5   9   9     1041.76     1104.58     20.40 o 
  -3   9   9     1374.95     1361.19     22.84 o 
  -1   9   9     2164.05     2061.37     30.92 o 
   1   9   9      117.48      155.70     10.75 o 
   3   9   9        7.67       23.97      9.67 o 
   5   9   9      691.96      735.69     21.25 o 
 -12  10   9      134.12      178.27     13.37 o 
 -10  10   9        3.57        2.38      8.38 o 
  -8  10   9        2.13        1.01      7.81 o 
  -6  10   9       13.38       10.76      7.76 o 
  -4  10   9      112.47      122.83     10.44 o 
  -2  10   9       11.43        8.93      7.57 o 
   0  10   9       80.96      113.03     11.80 o 
   2  10   9       78.93       84.86     12.11 o 
   4  10   9       14.19       10.63     12.27 o 
  -9  11   9       54.11       78.61     10.57 o 
  -7  11   9     1348.65     1332.64     24.72 o 
  -5  11   9     1047.84      990.28     20.63 o 
  -3  11   9      244.81      335.93     25.53 o 
  -1  11   9      450.71      427.83     13.73 o 
   1  11   9      465.06      449.62     14.71 o 
  -6  12   9        8.80        7.91      9.17 o 
  -4  12   9      231.57      267.56     18.93 o 
  -2  12   9        1.77       -5.46      9.92 o 
 -16   0  10      263.63      373.37     31.73 o 
 -14   0  10       47.50       92.25     18.17 o 
 -12   0  10    13293.77    13099.61    273.10 o 
 -10   0  10    13785.41    13634.71    280.76 o 
  -8   0  10    11864.18    12168.52    172.42 o 
  -6   0  10     1831.56     1844.96     26.79 o 
  -4   0  10    28357.90    28955.89    323.16 o 
  -2   0  10     8312.09     8041.67    314.50 o 
   0   0  10      139.42      157.05     11.09 o 
   2   0  10      387.35      375.65     23.77 o 
   4   0  10      804.39      851.56     23.47 o 
   6   0  10     1223.59     1090.22     29.49 o 
   8   0  10      619.19      563.73     27.01 o 
 -17   1  10      206.08      255.80     19.76 o 
 -15   1  10        3.62        6.46     10.97 o 
 -13   1  10      400.59      399.09     19.17 o 
 -11   1  10        5.16        7.84      6.31 o 
  -9   1  10     1201.85     1241.32     21.83 o 
  -7   1  10      565.96      566.74     10.88 o 
  -5   1  10      730.65      650.14     10.20 o 
  -3   1  10     1034.04     1003.26     12.34 o 
  -1   1  10      400.02      363.60     14.54 o 
   1   1  10      159.89      196.36      9.01 o 
   3   1  10      408.82      400.92     10.95 o 
   5   1  10       29.15       44.21      7.55 o 
   7   1  10       24.59       47.87     10.49 o 
   9   1  10        3.30        3.23      8.18 o 
 -16   2  10     1650.34     1631.66     38.40 o 
 -14   2  10     1381.74     1331.47     32.19 o 
 -12   2  10     1676.76     1496.67     33.24 o 
 -10   2  10     2532.79     2447.91     45.50 o 
  -8   2  10      430.21      469.32     12.36 o 
  -6   2  10     1126.01     1155.56     15.24 o 
  -4   2  10     4638.29     4675.55     45.54 o 
  -2   2  10     2750.85     2723.80     28.86 o 
   0   2  10     1834.72     1779.91     24.19 o 
   2   2  10     1947.20     1883.90     26.28 o 
   4   2  10      861.14      843.27     16.64 o 
   6   2  10      300.25      305.93     10.91 o 
   8   2  10      318.67      345.38     14.02 o 
 -17   3  10        1.08        7.22     12.00 o 
 -15   3  10      171.44      195.51     13.76 o 
 -13   3  10       16.63        4.73      7.59 o 
 -11   3  10        1.98       12.42      6.91 o 
  -9   3  10      526.92      484.62     11.26 o 
  -7   3  10       25.18       26.70      5.43 o 
  -5   3  10       35.08       71.95      5.34 o 
  -3   3  10        0.18        1.00      3.79 o 
  -1   3  10      899.47      942.70     22.55 o 
   1   3  10       32.27       38.18      6.98 o 
   3   3  10        6.33       10.72      5.98 o 
   5   3  10       36.32       46.94      7.58 o 
   7   3  10        0.72        5.27      7.63 o 
 -16   4  10      482.13      464.19     16.23 o 
 -14   4  10      730.39      768.79     29.59 o 
 -12   4  10     1246.21     1164.63     23.33 o 
 -10   4  10     2277.77     2178.37     34.32 o 
  -8   4  10     2831.86     2860.19     35.44 o 
  -6   4  10     2584.55     2673.27     29.55 o 
  -4   4  10     2713.07     2662.69     32.72 o 
  -2   4  10     2493.57     2446.95     35.48 o 
   0   4  10     2037.22     1998.04     31.60 o 
   2   4  10     1546.29     1466.47     26.61 o 
   4   4  10      571.32      592.35     14.65 o 
   6   4  10      179.80      252.09     14.13 o 
   8   4  10      184.63      220.43     12.81 o 
 -15   5  10        1.88       -8.06      8.79 o 
 -13   5  10      170.50      195.78     13.17 o 
 -11   5  10      188.82      218.93     13.00 o 
  -9   5  10     2539.94     2144.72     29.41 o 
  -7   5  10      110.63      127.23      8.23 o 
  -5   5  10     1341.82     1027.40     16.80 o 
  -3   5  10       33.25       31.54      5.96 o 
  -1   5  10       50.36       38.81      6.32 o 
   1   5  10        0.90        3.33      7.96 o 
   3   5  10       46.84       47.21      9.02 o 
   5   5  10       67.77       98.97     10.88 o 
   7   5  10       11.07        8.06      8.07 o 
 -14   6  10      989.37      944.55     22.74 o 
 -12   6  10      209.65      276.92     14.77 o 
 -10   6  10      627.98      646.47     14.55 o 
  -8   6  10     5040.84     4828.56     55.87 o 
  -6   6  10     3714.45     3332.02     41.11 o 
  -4   6  10     1427.85     1484.96     19.84 o 
  -2   6  10     1907.08     1939.60     27.14 o 
   0   6  10     1535.24     1515.89     36.12 o 
   2   6  10     1266.71     1219.07     24.66 o 
   4   6  10      401.05      379.19     14.36 o 
   6   6  10       39.88       80.95     14.74 o 
 -15   7  10        9.86        0.51      9.64 o 
 -13   7  10        3.08       14.40      9.38 o 
 -11   7  10       19.57       19.22      7.35 o 
  -9   7  10      186.72      217.68     13.31 o 
  -7   7  10      169.50      180.78     13.33 o 
  -5   7  10      273.01      255.28     25.86 o 
  -3   7  10      248.92      251.49      9.96 o 
  -1   7  10       18.70        9.09      6.62 o 
   1   7  10       66.19       81.56     10.12 o 
   3   7  10      147.73      190.22     16.76 o 
   5   7  10       93.36      119.73     13.08 o 
 -14   8  10      473.65      453.25     20.51 o 
 -12   8  10      478.86      494.24     16.62 o 
 -10   8  10      638.46      650.66     15.83 o 
  -8   8  10     1702.00     1489.74     24.55 o 
  -6   8  10      963.47      950.63     18.58 o 
  -4   8  10     1756.82     1777.93     26.61 o 
  -2   8  10     2727.90     2685.51     36.09 o 
   0   8  10      367.31      357.73     19.51 o 
   2   8  10      242.31      324.86     16.06 o 
   4   8  10      516.52      501.37     19.66 o 
 -11   9  10       21.91       25.84      8.72 o 
  -9   9  10       90.96      154.70     11.33 o 
  -7   9  10       42.34       33.67      8.17 o 
  -5   9  10        5.95        4.77      6.58 o 
  -3   9  10      111.62      138.31     16.04 o 
  -1   9  10       10.55        4.75      7.34 o 
   1   9  10        2.88      -10.89      8.43 o 
   3   9  10       67.78      116.62     12.32 o 
 -10  10  10     1305.92     1252.58     24.59 o 
  -8  10  10        9.44       20.05      8.78 o 
  -6  10  10       28.62       39.88      8.91 o 
  -4  10  10     2235.19     2344.60     40.18 o 
  -2  10  10     1369.82     1351.48     24.02 o 
   0  10  10      184.31      235.80     20.25 o 
   2  10  10      353.94      369.88     15.43 o 
  -7  11  10       23.35       44.30      9.79 o 
  -5  11  10      103.49      165.38     17.29 o 
  -3  11  10      105.26      144.10     23.09 o 
  -1  11  10      493.58      429.32     16.34 o 
 -17   1  11      132.16      206.14     29.49 o 
 -15   1  11      564.07      510.34     20.02 o 
 -13   1  11     4647.85     4570.44     78.16 o 
 -11   1  11     2310.92     2343.24     52.38 o 
  -9   1  11     2811.56     2911.60     41.22 o 
  -7   1  11     5931.99     5932.91     63.48 o 
  -5   1  11      335.05      328.79      8.74 o 
  -3   1  11       17.73       21.56      4.92 o 
  -1   1  11     8281.69     8081.55     97.52 o 
   1   1  11     1917.45     1890.17     26.41 o 
   3   1  11       87.58      116.41      9.04 o 
   5   1  11      707.80      665.62     15.79 o 
   7   1  11      347.22      324.70     12.31 o 
 -16   2  11       38.38       65.09     13.90 o 
 -14   2  11        5.55        4.95     10.72 o 
 -12   2  11       22.50       20.42      7.59 o 
 -10   2  11       18.21       29.66      7.41 o 
  -8   2  11      359.13      334.53     16.08 o 
  -6   2  11     1053.59     1094.28     19.52 o 
  -4   2  11        9.58       18.25      4.50 o 
  -2   2  11      112.12      172.83      9.87 o 
   0   2  11       72.04      101.68      7.69 o 
   2   2  11       16.51       20.26      6.73 o 
   4   2  11       15.39       19.81      7.19 o 
   6   2  11        0.22       -1.48      7.38 o 
 -17   3  11      660.92      654.32     45.71 o 
 -15   3  11      800.32      810.75     22.23 o 
 -13   3  11     1098.23     1069.43     26.45 o 
 -11   3  11     1638.25     1584.30     27.85 o 
  -9   3  11     2894.22     2821.94     35.35 o 
  -7   3  11     2523.02     2588.74     32.54 o 
  -5   3  11      882.65      919.66     13.80 o 
  -3   3  11     1174.83     1138.10     17.99 o 
  -1   3  11     2472.55     2481.15     37.09 o 
   1   3  11     2152.23     2108.17     34.01 o 
   3   3  11      702.56      679.05     15.13 o 
   5   3  11      192.12      259.50     12.97 o 
   7   3  11      215.63      284.36     14.15 o 
 -16   4  11        2.93        7.84      9.73 o 
 -14   4  11       92.10      146.99     12.53 o 
 -12   4  11      176.40      191.09     12.48 o 
 -10   4  11      298.75      279.53     11.57 o 
  -8   4  11       18.66       23.16      7.06 o 
  -6   4  11      655.13      551.76     32.94 o 
  -4   4  11       73.83       79.42     13.19 o 
  -2   4  11      207.03      211.25     15.63 o 
   0   4  11       53.66       63.26     10.47 o 
   2   4  11       17.78        7.98      7.59 o 
   4   4  11       94.72      136.92     12.27 o 
   6   4  11        0.47       -3.77      8.16 o 
 -15   5  11      511.58      496.06     17.13 o 
 -13   5  11      347.91      366.80     14.02 o 
 -11   5  11      624.78      667.46     17.34 o 
  -9   5  11     1637.29     1594.43     24.28 o 
  -7   5  11     3626.78     3489.09     48.34 o 
  -5   5  11     2430.61     2403.15     27.89 o 
  -3   5  11      398.75      406.23     14.68 o 
  -1   5  11     2183.85     2164.05     34.74 o 
   1   5  11     3279.73     3220.48     53.53 o 
   3   5  11      397.05      339.31     13.87 o 
   5   5  11      107.97      137.09     12.87 o 
 -14   6  11        0.25        0.70      8.77 o 
 -12   6  11      103.16       88.71     10.95 o 
 -10   6  11      166.44      202.18     11.19 o 
  -8   6  11        8.45        6.21      6.59 o 
  -6   6  11     1697.52     1490.06     30.61 o 
  -4   6  11       26.27       18.16      5.21 o 
  -2   6  11     1039.24      953.22     22.87 o 
   0   6  11       12.63       16.63      7.97 o 
   2   6  11      136.57      174.97     18.28 o 
   4   6  11        0.05        4.89      8.98 o 
 -13   7  11      434.52      396.06     15.16 o 
 -11   7  11      876.05      942.35     32.89 o 
  -9   7  11      482.28      522.72     15.79 o 
  -7   7  11      268.55      280.72     10.50 o 
  -5   7  11     3683.08     3352.07     49.47 o 
  -3   7  11     3271.30     3113.16     52.51 o 
  -1   7  11      401.33      456.23     14.62 o 
   1   7  11      628.27      622.59     22.64 o 
   3   7  11      615.19      584.11     18.50 o 
 -12   8  11       46.67       80.20     12.26 o 
 -10   8  11        1.22        2.40      7.67 o 
  -8   8  11      103.78      173.39     11.92 o 
  -6   8  11       67.72       70.53     11.60 o 
  -4   8  11        0.68       -9.12      8.17 o 
  -2   8  11      386.16      291.43     10.80 o 
   0   8  11        8.49       -1.03      8.35 o 
   2   8  11      283.56      325.99     17.08 o 
 -11   9  11      701.44      681.79     17.71 o 
  -9   9  11      512.29      450.22     13.80 o 
  -7   9  11      605.55      594.89     15.61 o 
  -5   9  11      671.95      652.87     18.94 o 
  -3   9  11      493.68      451.65     16.93 o 
  -1   9  11      859.42      854.47     22.17 o 
   1   9  11      687.70      729.20     20.74 o 
  -8  10  11       49.39       57.71     10.33 o 
  -6  10  11      335.47      380.84     15.89 o 
  -4  10  11       76.48       73.31     12.55 o 
  -2  10  11       53.49       74.28     10.24 o 
   0  10  11       12.17       10.13      9.93 o 
 -16   0  12      603.14      542.06     30.20 o 
 -14   0  12     1796.88     1613.33     52.97 o 
 -12   0  12     1883.47     1775.77     54.62 o 
 -10   0  12     3875.80     3841.74     93.43 o 
  -8   0  12     1598.50     1626.07     47.66 o 
  -4   0  12    10293.88    10259.85    147.39 o 
  -2   0  12      115.10      134.55     17.05 o 
   0   0  12     2507.62     2315.16     43.82 o 
   2   0  12     4106.63     3859.24     94.14 o 
   4   0  12     4569.06     4340.84     74.86 o 
   6   0  12        6.35        8.32     15.39 o 
 -15   1  12       79.69      120.49     18.99 o 
 -13   1  12        1.69        7.35      9.80 o 
 -11   1  12      461.54      498.37     24.30 o 
  -9   1  12        1.05       -0.14      7.98 o 
  -7   1  12     1294.80     1367.95     18.08 o 
  -5   1  12       56.02       88.29      6.21 o 
  -3   1  12     2890.50     2850.17     40.56 o 
  -1   1  12        1.04       10.49      6.62 o 
   1   1  12     1182.60     1130.78     19.62 o 
   3   1  12       15.76        7.95      7.68 o 
   5   1  12      284.74      333.70     14.70 o 
 -16   2  12      700.30      680.61     24.27 o 
 -14   2  12      619.43      656.87     27.19 o 
 -12   2  12     1077.83     1089.60     28.52 o 
 -10   2  12     5987.32     5944.54     76.50 o 
  -8   2  12     3085.96     3113.01    109.07 o 
  -6   2  12      786.11      837.99     14.82 o 
  -4   2  12     2062.45     1960.13     38.14 o 
  -2   2  12      420.51      403.05     12.58 o 
   0   2  12      484.79      462.64     15.79 o 
   2   2  12     1854.53     1829.85     27.44 o 
   4   2  12      465.61      469.08     13.55 o 
   6   2  12       65.91      102.14     19.19 o 
 -15   3  12      169.21      196.12     22.71 o 
 -13   3  12       85.43      123.47     11.71 o 
 -11   3  12        0.57        1.54      7.12 o 
  -9   3  12        3.22        5.96      5.87 o 
  -7   3  12      259.12      245.23     23.75 o 
  -5   3  12       51.73       64.92      6.54 o 
  -3   3  12      251.57      250.33     11.90 o 
  -1   3  12      123.98      156.33     11.00 o 
   1   3  12       78.92      101.81     10.59 o 
   3   3  12        5.88       14.30      8.67 o 
   5   3  12        1.53        3.23      8.07 o 
 -16   4  12      395.99      431.57     19.81 o 
 -14   4  12     1080.49     1068.22     26.44 o 
 -12   4  12      659.43      610.10     17.18 o 
 -10   4  12      754.51      791.46     20.24 o 
  -8   4  12     2308.72     2405.36     32.14 o 
  -6   4  12     1876.04     1764.09     25.38 o 
  -4   4  12      997.88      994.75     17.61 o 
  -2   4  12     1212.11     1244.87     23.96 o 
   0   4  12      911.47      913.78     20.79 o 
   2   4  12     1006.88     1020.65     23.11 o 
   4   4  12      797.23      777.08     20.81 o 
 -15   5  12       93.54      100.36     12.71 o 
 -13   5  12       25.04        8.94      8.67 o 
 -11   5  12        7.39       -2.25      7.90 o 
  -9   5  12       53.96       70.17      8.24 o 
  -7   5  12       26.93       10.19      5.14 o 
  -5   5  12       15.51       13.29      6.17 o 
  -3   5  12     1538.34     1313.97     28.90 o 
  -1   5  12      133.08      154.74     13.34 o 
   1   5  12      884.24      810.91     34.56 o 
   3   5  12       27.08       27.06      9.67 o 
 -14   6  12      356.17      353.04     14.76 o 
 -12   6  12      459.77      474.10     15.98 o 
 -10   6  12      544.47      602.95     14.95 o 
  -8   6  12     1241.06     1254.25     21.59 o 
  -6   6  12      824.49      772.12     19.18 o 
  -4   6  12      447.44      425.21     33.92 o 
  -2   6  12     2266.18     2240.50     36.74 o 
   0   6  12     1675.75     1569.38     29.78 o 
   2   6  12      280.72      338.36     20.82 o 
   4   6  12      266.87      356.32     27.93 o 
 -13   7  12       26.90       38.15     10.50 o 
 -11   7  12      532.82      510.29     18.86 o 
  -9   7  12      118.48      142.88     10.94 o 
  -7   7  12      283.16      276.04     26.24 o 
  -5   7  12       14.67       25.36      9.98 o 
  -3   7  12        4.55       -0.83      7.01 o 
  -1   7  12       28.58       17.05      8.46 o 
   1   7  12       82.60       96.35     11.89 o 
   3   7  12       38.30       49.81     11.82 o 
 -12   8  12      742.04      690.49     25.28 o 
 -10   8  12      361.84      381.63     13.28 o 
  -8   8  12      259.78      328.44     12.41 o 
  -6   8  12     1087.39      998.21     23.49 o 
  -4   8  12      846.07      811.54     25.66 o 
  -2   8  12      560.16      496.44     16.22 o 
   0   8  12      557.79      501.75     17.04 o 
  -9   9  12        0.06        4.09      8.65 o 
  -7   9  12      322.99      340.62     26.07 o 
  -5   9  12        0.41        1.02      9.58 o 
  -3   9  12      621.49      640.42     19.67 o 
  -1   9  12       35.23       45.91     10.37 o 
  -6  10  12      638.37      644.08     20.07 o 
 -15   1  13      412.00      417.20     19.85 o 
 -13   1  13     1546.30     1543.38     36.70 o 
 -11   1  13     1409.70     1328.88     31.95 o 
  -9   1  13      908.60      941.21     24.90 o 
  -7   1  13     5918.18     5700.14    333.14 o 
  -5   1  13     4326.19     4332.75     57.33 o 
  -3   1  13      454.40      467.54     13.65 o 
  -1   1  13     1193.44     1138.57     23.06 o 
   1   1  13      190.48      287.62     12.79 o 
   3   1  13        9.95       11.89      7.57 o 
 -14   2  13       15.20        2.82     12.68 o 
 -12   2  13        0.30       11.05     10.52 o 
 -10   2  13       91.45      115.36     19.46 o 
  -8   2  13        7.17       30.06      6.51 o 
  -6   2  13       33.19       26.02      6.59 o 
  -4   2  13       16.70       25.77      7.37 o 
  -2   2  13       41.74       44.37      9.03 o 
   0   2  13      345.35      303.44     12.82 o 
   2   2  13       43.84       73.24     10.42 o 
   4   2  13      132.10      143.18     13.33 o 
 -15   3  13       24.55       26.04     12.96 o 
 -13   3  13      418.21      392.55     18.48 o 
 -11   3  13     2799.47     2611.97    214.06 o 
  -9   3  13     1833.04     1840.23     31.11 o 
  -7   3  13     2005.96     1992.49     27.98 o 
  -5   3  13     1327.69      514.22     22.89 o 
  -3   3  13      487.07      493.33     14.68 o 
  -1   3  13     1224.96     1101.68     28.19 o 
   1   3  13      685.80      666.23     18.71 o 
   3   3  13      144.15      181.85     14.27 o 
 -14   4  13      128.00      172.44     18.33 o 
 -12   4  13      381.55      395.15     14.45 o 
 -10   4  13      183.41      233.51     13.81 o 
  -8   4  13       25.89       59.12      7.90 o 
  -6   4  13      177.44      220.96     12.76 o 
  -4   4  13      148.43      153.77     10.97 o 
  -2   4  13      294.94      286.59     12.04 o 
   0   4  13       65.68       72.25     10.36 o 
   2   4  13        0.01       15.42      8.87 o 
 -13   5  13      239.43      366.81     23.37 o 
 -11   5  13     1481.34     1489.70     28.97 o 
  -9   5  13     1641.45     1573.92     25.23 o 
  -7   5  13       32.59       51.19      9.71 o 
  -5   5  13      420.38      467.20     15.03 o 
  -3   5  13     2276.04     2316.91     37.78 o 
  -1   5  13      903.18      916.58     21.45 o 
   1   5  13      310.99      311.01     41.94 o 
 -12   6  13       26.28       60.65     11.25 o 
 -10   6  13        3.82        8.26     14.68 o 
  -8   6  13      278.56      290.01     21.59 o 
  -6   6  13       93.59      128.49     15.49 o 
  -4   6  13      102.10      131.24     11.65 o 
  -2   6  13       63.82       83.12     13.14 o 
   0   6  13      307.73      316.51     20.35 o 
   2   6  13       39.67       66.46     12.02 o 
 -11   7  13      648.76      813.20     26.36 o 
  -9   7  13      376.19      416.23     13.43 o 
  -7   7  13      598.54      536.26     17.31 o 
  -5   7  13      710.94      714.85     19.52 o 
  -3   7  13      442.36      460.30     15.75 o 
  -1   7  13      215.70      330.22     16.80 o 
 -10   8  13       17.30        8.90      8.42 o 
  -8   8  13       32.60       43.77     11.17 o 
  -6   8  13      140.16      132.18     13.56 o 
  -4   8  13       30.02       39.45     12.60 o 
  -2   8  13       86.98      100.52     20.41 o 
 -14   0  14      854.05      821.06     37.04 o 
 -12   0  14      201.33      284.07     26.66 o 
 -10   0  14      489.89      488.15     25.83 o 
  -8   0  14     3069.82     3255.20     81.99 o 
  -6   0  14     3497.72     3486.77     85.17 o 
  -4   0  14     2175.55     2078.12     58.51 o 
  -2   0  14      469.15      504.43     27.25 o 
   0   0  14      602.01      598.89     41.82 o 
   2   0  14     1755.24     1625.50     38.04 o 
 -15   1  14      240.39      328.16     22.69 o 
 -13   1  14       37.75       84.76     14.36 o 
 -11   1  14        0.08      -14.20      9.47 o 
  -9   1  14      143.66      193.64     15.89 o 
  -7   1  14      124.38       94.14     14.75 o 
  -5   1  14      192.13      274.86     16.68 o 
  -3   1  14      114.36      149.46     11.32 o 
  -1   1  14      215.74      257.47     14.15 o 
   1   1  14        9.52        4.33     12.02 o 
 -14   2  14      860.70      871.82     37.63 o 
 -12   2  14       12.99       20.32     12.25 o 
 -10   2  14      735.59      716.75     28.02 o 
  -4   2  14     1862.05     1794.16     30.80 o 
  -2   2  14     2359.22     2274.43     41.76 o 
   0   2  14       84.15      135.81     12.15 o 
   2   2  14      119.86      156.59     13.37 o 
 -13   3  14      106.94      163.14     19.05 o 
 -11   3  14        2.62        7.76     11.26 o 
  -9   3  14      176.12      236.25     15.70 o 
  -7   3  14        0.01        2.61      7.60 o 
  -5   3  14       24.97       21.62      9.45 o 
  -3   3  14       18.95       25.65      8.93 o 
  -1   3  14       20.49       27.65      9.28 o 
   1   3  14       85.52      120.41     12.29 o 
 -12   4  14      330.25      276.50     16.39 o 
 -10   4  14      890.81      860.21     20.72 o 
  -8   4  14     1659.26     1743.40     31.14 o 
  -6   4  14      901.19      976.89     27.02 o 
  -4   4  14      314.92      343.19     22.92 o 
  -2   4  14      680.50      711.77     22.84 o 
   0   4  14      788.63      731.69     23.34 o 
 -13   5  14       14.55        5.52      9.71 o 
 -11   5  14       23.86       35.01     10.24 o 
  -9   5  14      242.82      247.88     14.35 o 
  -7   5  14       11.47       15.77     10.96 o 
  -5   5  14        3.48        3.02     20.35 o 
  -3   5  14        0.96       -7.11      8.38 o 
  -1   5  14       48.70       67.62     11.47 o 
 -10   6  14      907.01      922.90     23.01 o 
  -8   6  14      270.10      294.60     13.44 o 
  -6   6  14      303.55      323.77     21.29 o 
  -4   6  14      695.10      703.36     24.63 o 
  -2   6  14      723.68      729.43     20.25 o 
  -9   7  14       13.64       11.14     10.19 o 
  -7   7  14       35.85       24.83     12.80 o 
  -5   7  14      194.75      221.15     19.17 o 
  -3   7  14       14.75       23.39      9.76 o 
 -13   1  15      237.35      354.66     22.26 o 
 -11   1  15      250.96      306.08     30.38 o 
  -9   1  15      267.76      284.07     20.76 o 
  -7   1  15     1394.32     1331.74     44.95 o 
  -5   1  15     2495.44     2533.09     49.00 o 
  -3   1  15      603.24      664.45     22.42 o 
  -1   1  15      749.45      760.54     24.65 o 
 -12   2  15     1061.82     1116.10     33.97 o 
 -10   2  15     1383.57     1557.19     36.37 o 
  -4   2  15       51.22       83.88     10.73 o 
  -2   2  15       63.84       97.99     11.54 o 
   0   2  15       16.87        1.52      9.12 o 
 -11   3  15     1592.99     1560.38     37.41 o 
  -9   3  15       56.67       31.38     17.34 o 
  -7   3  15       78.20      101.00     13.72 o 
  -5   3  15     2564.38     2769.72     43.26 o 
  -3   3  15     1473.07     1542.74     29.71 o 
  -1   3  15      215.89      264.35     15.94 o 
 -12   4  15       67.18      126.83     23.24 o 
 -10   4  15       18.80        8.38     17.70 o 
  -8   4  15        9.80       13.94      9.56 o 
  -6   4  15      170.67      227.10     30.61 o 
  -4   4  15        0.45        0.24      8.85 o 
  -2   4  15        5.62       -1.42     13.92 o 
  -9   5  15      470.02      364.55     18.70 o 
  -7   5  15      569.95      578.72     22.09 o 
  -5   5  15      451.77      531.59     21.84 o 
  -3   5  15      576.10      561.75     17.92 o 
  -6   6  15      115.51      127.04     16.91 o 
  -6   0  16      205.71      231.33     24.66 o 
  -4   0  16      460.56      456.06     27.01 o 
 -11   1  16      171.96      251.38     19.81 o 
  -5   1  16      126.10      167.15     16.22 o 
 -10   2  16      618.23      633.01     32.56 o 
  -4   2  16      254.50      347.33     21.18 o 
  -7   3  16      108.28      178.60     24.77 o 
  -5   3  16       66.99       94.85     21.94 o 
                                                 
